# Supplementary material for: Dynamic Transcriptome Reveals the Mechanism of Liver Injury Caused by DHAV-3 Infection in Pekin Duck
Source: Front Immunol. 2020 Nov 6;11:568565. doi: 10.3389/fimmu.2020.568565 (PMC7677298; doi:10.3389/fimmu.2020.568565)
Supplement: Supplementary file 1 [file Table_1.xlsx]

## Sheet: R6 vs S6
	logFC	logCPM	PValue	FDR
LOC113843801	-11.9784	4.0652	9.0283e-28	1.05478e-23
ANK2	-2.46818	3.0093	9.9274e-13	5.79909e-09
DZANK1	-3.35377	1.35743	5.1184e-12	1.99328e-08
CDHR5	-2.51639	4.3463	1.24493e-11	3.63613e-08
LOC101791385	10.2641	2.32083	6.26293e-09	1.4634e-05
LOC101799766	-3.83815	-0.108636	2.60578e-08	4.58655e-05
LOC110352387	-2.39859	3.0696	2.74808e-08	4.58655e-05
COL28A1	-3.94117	1.74577	1.14826e-07	0.000167689
LOC101793336	-2.96427	2.7424	1.68739e-07	0.000219042
LOC113843983	-3.19088	1.40161	3.63871e-07	0.000401846
LOC106018900	-3.976	0.296955	3.78354e-07	0.000401846
LOC101794161	-7.70008	1.99292	7.31173e-07	0.0006571
LOC106019043	2.08397	3.02723	1.39945e-06	0.00116784
EMILIN2	-2.33745	1.43875	1.98191e-06	0.00154365
MDK	2.01315	2.19389	2.61923e-06	0.00191253
LOC101797323	4.22202	1.73126	3.26741e-06	0.00224548
LOC101791057	-3.71239	1.12485	4.46674e-06	0.00289916
LOC101796643	3.15228	4.41058	5.11222e-06	0.00314348
TC2N	-2.21688	3.43281	5.49822e-06	0.00321179
LOC101790094	-5.43892	0.774595	6.76356e-06	0.00350169
GPC6	-3.94186	1.85728	6.78476e-06	0.00350169
CCDC187	-3.23103	0.412728	6.89368e-06	0.00350169
LOC113839722	-3.54266	0.762639	8.07164e-06	0.00392921
LOC101792676	4.49621	-0.348093	9.16697e-06	0.00428391
LOC106015519	-6.67221	3.4655	1.53102e-05	0.00650965
CDH12	-2.99169	-0.158819	1.69489e-05	0.00682809
LOC101801932	3.3346	1.10601	1.83847e-05	0.00715963
SLC1A7	-2.41083	0.474617	1.9774e-05	0.00737056
LOC106016305	-2.76477	0.175517	2.01881e-05	0.00737056
LOC113844002	-4.99054	0.293847	2.43956e-05	0.00814324
FUT9	-3.97429	4.99594	2.60651e-05	0.00845884
LOC101790295	-3.98392	0.984571	3.64153e-05	0.0107512
LOC106020235	-5.16053	1.70084	6.67435e-05	0.0165907
KIF6	3.61433	-1.42256	8.23151e-05	0.019419
LOC110351436	5.81303	1.18703	8.38962e-05	0.019419
LOC101794709	-9.30509	1.48404	8.80945e-05	0.019419
LOC106014731	-9.13237	1.32365	9.37739e-05	0.0202882
TMC3	-2.04754	0.308362	0.00013662	0.0275196
LOC113842917	-3.00091	-0.73281	0.000152834	0.0302637
KIF17	-2.31893	-0.314786	0.000158143	0.0307931
LOC113843820	5.96904	0.395565	0.00016712	0.0314914
LOC113839802	-2.67046	-0.443741	0.000261017	0.0464922
LOC113840176	2.36514	0.741465	0.000269595	0.0464922
LOC110352625	-3.86608	0.985917	0.000274303	0.0464922
LOC106016319	-2.45212	0.813812	0.000310715	0.0498059
LOC101802423	-2.68206	1.36413	0.00031547	0.0498059

## Sheet: R12 vs S12
	logFC	logCPM	PValue	FDR
LOC101803211	4.836	2.53992	1.82e-26	2.13e-22
LOC101797569	5.75191	9.81272	7.43e-24	3.91e-20
LOC113845401	6.0811	1.78372	1e-23	3.91e-20
IRF1	3.1733	6.75824	2.98e-22	8.7e-19
LOC101798516	4.09619	6.34364	9.32e-22	2.18e-18
LOC113839772	4.95568	2.53921	1.35e-21	2.64e-18
EPSTI1	3.34916	8.16385	1e-20	1.67e-17
HELZ2	4.22964	7.27927	3.2e-19	4.27e-16
RSAD2	6.18636	8.45354	3.29e-19	4.27e-16
LOC101790301	4.59351	2.50931	4.29e-19	5.01e-16
USP18	4.26155	7.36844	4.24e-18	4.5e-15
LOC110351403	5.65576	2.27087	9.22e-18	8.97e-15
TRANK1	3.26028	7.85971	4.53e-17	4.04e-14
LOC113844284	4.28466	4.43054	4.84e-17	4.04e-14
MITD1	3.21522	6.16501	1.97e-16	1.53e-13
LOC101793492	4.47001	6.71744	2.81e-16	2.05e-13
CMYA5	-4.31705	1.31023	3.9e-16	2.68e-13
LOC101796809	3.56163	5.85262	5.11e-16	3.31e-13
LOC101794455	4.12006	1.54022	6.32e-16	3.89e-13
LOC101793511	4.12214	7.46924	7.56e-16	4.41e-13
LOC110353866	2.64399	7.55264	3.05e-15	1.69e-12
LOC101800938	4.89083	2.60562	5.67e-15	3.01e-12
LOC101790937	2.89509	5.19364	8.38e-15	4.26e-12
LOC101791571	2.99547	3.80463	1.53e-14	7.46e-12
TNFSF10	2.83132	7.5622	1.14e-13	5.34e-11
BCL2A1	3.71379	1.51633	1.24e-13	5.56e-11
LOC101800921	4.45627	2.97466	1.61e-13	6.95e-11
B3GNT7	4.72755	5.38414	1.7e-13	7.11e-11
LOC101795904	3.47726	3.17238	2.73e-13	1.1e-10
CMTR2	2.3585	6.11511	5.04e-13	1.93e-10
CMPK2	3.83202	7.82956	5.11e-13	1.93e-10
LOC101796105	2.82184	4.21352	8.78e-13	3.2e-10
ZNFX1	2.28108	7.79496	1.26e-12	4.47e-10
IFITM1	4.97826	1.66052	1.86e-12	6.29e-10
P2RX7	3.15035	2.37235	1.88e-12	6.29e-10
DDX58	3.31621	6.48305	2.06e-12	6.69e-10
LOC110354619	2.56442	2.90903	3.02e-12	9.54e-10
ACKR2	3.03046	1.99863	4.42e-12	1.36e-09
APOBEC1	8.25493	5.66776	5.56e-12	1.67e-09
NOS2	2.74129	3.10022	2.42e-11	7.07e-09
LOC110351437	4.04653	1.47786	2.85e-11	8.14e-09
LOC106016220	4.96681	0.323493	4.19e-11	1.16e-08
LOC101798362	5.1612	0.49998	8.14e-11	2.18e-08
NLRC5	2.06909	5.22401	8.28e-11	2.18e-08
LOC101802909	2.53872	2.8622	8.39e-11	2.18e-08
SYTL1	-2.30734	3.88119	1.5e-10	3.8e-08
LOC101791942	2.25468	3.6901	1.68e-10	4.17e-08
LOC101795385	2.23482	4.12776	2.35e-10	5.71e-08
FBH1	2.16116	4.90388	3.89e-10	9.27e-08
ANO6	3.87329	0.871328	4.26e-10	9.95e-08
IFIH1	2.0075	5.99769	4.57e-10	1.05e-07
DDX60	3.58131	7.96917	5.16e-10	1.16e-07
PIM1	2.20494	3.83722	1.31e-09	2.89e-07
DHX58	2.6936	6.32123	1.56e-09	3.26e-07
LOC113843448	5.77264	0.296653	2.06e-09	4.22e-07
TDRD7	2.4142	6.47042	2.76e-09	5.47e-07
LOC106020540	2.92426	3.45533	2.89e-09	5.62e-07
CD274	2.15851	4.61855	3.01e-09	5.77e-07
B4GALNT4	2.9933	1.78358	3.38e-09	6.36e-07
TMEM173	6.82986	-0.492408	3.55e-09	6.58e-07
LOC106015878	2.48373	2.2526	4.13e-09	7.54e-07
RNF19B	2.21605	4.59406	4.49e-09	8.07e-07
LOC101804425	3.40028	0.464866	6.17e-09	1.09e-06
OTUD7A	-2.64774	2.70673	7.78e-09	1.36e-06
CNP	2.39397	6.7112	8.79e-09	1.49e-06
LOC101790111	5.30915	-0.0802083	8.8e-09	1.49e-06
LOC101791974	2.65533	3.79455	8.93e-09	1.49e-06
CCL19	2.19429	3.39989	1.37e-08	2.19e-06
LOC101803839	2.45584	5.33383	1.4e-08	2.22e-06
LOC113844523	3.20564	5.08544	1.46e-08	2.27e-06
LOC101794704	3.98481	8.18935	1.82e-08	2.76e-06
ANKRD6	2.62478	1.6747	1.98e-08	2.96e-06
MFSD14B	2.29007	5.08163	2.07e-08	3.05e-06
EDN1	2.98423	0.691078	2.24e-08	3.24e-06
CMTR1	2.16732	4.92087	2.33e-08	3.32e-06
LOC101790919	2.22694	3.3633	2.73e-08	3.8e-06
GPR160	2.70536	1.17435	4.87e-08	6.62e-06
GAB2	2.14419	3.0978	5.45e-08	7.32e-06
HAS2	3.01734	2.25008	6.68e-08	8.86e-06
TUBA8	3.90456	-0.112549	6.81e-08	8.94e-06
LOC106015285	3.4189	1.15962	8.74e-08	1.13e-05
LOC113844524	3.37662	3.45836	9.22e-08	1.18e-05
LOC101800860	2.32024	7.4684	9.78e-08	1.24e-05
LOC101801508	2.63478	1.23315	1.09e-07	1.35e-05
ETNPPL	-2.636	7.20715	1.18e-07	1.45e-05
LOC101801630	2.55767	2.14924	1.36e-07	1.66e-05
NUGGC	2.20562	3.12932	1.4e-07	1.68e-05
TDRD6	2.41028	0.93988	1.57e-07	1.85e-05
ZBTB16	-2.5938	3.39231	2.18e-07	2.52e-05
LOC101797318	3.33742	5.29647	2.85e-07	3.23e-05
LOC101791569	3.89756	3.45137	3.26e-07	3.66e-05
LOC113839840	-3.23702	0.785603	3.52e-07	3.92e-05
WNT7A	3.02786	4.02593	3.64e-07	3.98e-05
LOC113842891	4.01533	-0.443407	5.23e-07	5.51e-05
DRC1	4.43183	-0.76032	8.57e-07	8.78e-05
PML	2.71695	4.74357	9.85e-07	9.92e-05
NBEA	-2.31417	3.16744	1.11e-06	0.000109962
LOC106016319	4.44388	1.12682	1.15e-06	0.000113054
LOC101804875	2.65984	3.01404	1.18e-06	0.000114826
LOC110351632	2.35568	1.55333	1.35e-06	0.000130041
IL10	4.34955	-0.814458	1.5e-06	0.000142397
LOC113841086	-4.20185	1.66599	1.66e-06	0.000155863
LOC101794014	3.89118	-0.532979	1.67e-06	0.000155863
LOC101797524	2.85525	0.195538	1.71e-06	0.000158344
ARHGAP8	2.20413	3.45761	1.79e-06	0.000164536
LOC101790005	-3.05458	0.607664	1.83e-06	0.000166641
TENM3	2.38106	3.35861	2.11e-06	0.000190901
LOC113840177	-2.67004	0.251697	2.49e-06	0.000221451
LOC113845404	3.27945	0.514506	2.65e-06	0.000232398
LOC110354597	6.2979	-0.888499	3.36e-06	0.000290827
LOC113842883	4.28518	-0.856404	4.79e-06	0.000404754
MOXD1	2.94498	0.656992	4.82e-06	0.000404754
LOC101795149	2.436	2.35239	5.36e-06	0.000446972
SCIN	2.43674	0.818044	6.43e-06	0.000525496
TOX3	2.69645	0.21822	7.44e-06	0.000591212
SRCIN1	2.14414	0.867859	9.47e-06	0.000732673
LOC110354783	3.76584	0.408545	1.04e-05	0.000783745
LOC113844150	2.92178	2.83303	1.07e-05	0.000800726
LOC110351735	2.61939	1.10641	1.18e-05	0.000869673
ATP6V0D2	-4.23904	1.48014	1.28e-05	0.000938417
PRAG1	2.14783	1.23746	1.29e-05	0.000940522
LOC101791673	2.34052	0.406536	1.37e-05	0.000987169
LOC101792789	3.55873	0.876495	1.59e-05	0.00112383
LOC101800964	3.47767	-0.415313	1.63e-05	0.00113749
SLC34A1	4.30257	2.7635	1.64e-05	0.00113749
LOC113840176	-2.19751	0.757566	1.66e-05	0.00114543
GFRAL	2.4503	0.270576	1.67e-05	0.00114543
GREM2	-2.09251	4.72291	1.69e-05	0.00114543
LOC113839999	-6.25162	2.33453	1.89e-05	0.00127133
MC5R	-2.13685	5.71427	1.91e-05	0.00127698
LOC101802132	2.7424	0.255185	2.01e-05	0.00133112
ZC3H12D	2.40478	0.537825	2.2e-05	0.0014509
KIF17	2.0223	1.33214	2.4e-05	0.00154202
ACTA1	2.20418	2.5887	2.54e-05	0.00161494
LOC101804639	6.34059	-0.89352	2.58e-05	0.00162348
CD7	2.2521	4.21407	2.58e-05	0.00162348
EVA1A	2.16882	1.00048	2.86e-05	0.00176925
PDK4	-2.21097	5.17783	3.15e-05	0.00191683
LOC101794246	3.05918	1.68354	3.17e-05	0.00191808
IL12RB1	2.53068	0.739039	3.82e-05	0.00226751
LOC101798847	3.48973	-0.408264	4.63e-05	0.00266645
DNAJC6	2.44887	1.80958	4.77e-05	0.00271773
STOML1	2.15971	3.60988	5.14e-05	0.00287204
STRIP2	3.05856	4.72913	5.28e-05	0.0029387
CD86	2.87051	-0.565473	5.79e-05	0.00319066
LOC101803951	2.26628	0.443559	5.89e-05	0.00322874
LOC101803317	2.15548	0.91561	6.37e-05	0.00345934
IL12RB2	2.14511	0.590174	6.43e-05	0.00347924
PNP	4.49655	0.665268	7.25e-05	0.00383443
LOC101794709	-8.48743	0.815753	7.39e-05	0.00389052
ZPLD1	3.19402	-0.620167	7.48e-05	0.00391778
LOC110353839	3.98894	-1.05203	8.05e-05	0.00419973
ASB15	4.15198	-0.283533	9.27e-05	0.00472851
LOC101792626	-3.29404	2.90911	0.000100323	0.00500887
LOC110351436	3.17632	-0.30784	0.000103226	0.00509054
EPHA5	2.26617	1.21903	0.000110875	0.00539731
LOC101803350	2.1236	2.72885	0.000124736	0.00592393
TRPA1	2.61578	2.61047	0.000158911	0.00716816
TMEM247	2.65279	0.833628	0.000162472	0.00724491
CACNA1E	2.00103	2.89363	0.000174337	0.00768597
ACTC1	8.28542	0.690195	0.00018066	0.00784628
MUC13	2.62327	3.38173	0.00018677	0.00805179
LOC101803673	2.69245	0.0938343	0.00020003	0.00856024
LOC101797394	4.13015	0.373862	0.000230368	0.00957789
BRINP3	2.20988	1.59404	0.000233366	0.00965136
NEUROD1	5.35622	-1.51442	0.000258657	0.0103845
VIL1	3.90138	3.55608	0.000266084	0.0106098
HSPA2	-3.0715	8.93262	0.000270952	0.0107671
LOC106018090	2.87292	1.80539	0.000278111	0.0110141
LOC113845554	2.02403	-0.0230739	0.000280813	0.0110512
LOC101793849	2.02597	0.42774	0.000280939	0.0110512
LOC101798079	2.06575	1.25955	0.00028363	0.0110824
CD109	2.61924	1.01036	0.00029283	0.0113659
TNXB	2.9018	2.89486	0.000306073	0.0117241
LOC113844964	-3.44355	3.30309	0.000345927	0.0129951
LOC101794161	-7.22392	2.1011	0.000350462	0.0131232
PDPN	2.24145	-0.115334	0.000353641	0.0132
ANXA8L1	2.24894	4.4467	0.000361966	0.0134677
LOC101805201	4.02311	1.39135	0.000367995	0.0136056
LOC113842924	-3.14928	1.15684	0.000384923	0.0141648
LOC101799119	4.04142	2.43153	0.000396365	0.0144259
CCDC102B	2.39743	-0.031686	0.00041731	0.0150942
LOC101791385	-6.63583	1.78184	0.000457253	0.0160423
LOC113842392	2.85778	-0.855115	0.000462384	0.0161738
ADAMTS15	2.05983	0.388962	0.000472617	0.0164333
FAM180A	2.55394	3.31573	0.000481863	0.016705
LOC110353266	6.48008	-0.812252	0.000496603	0.0171145
CSMD2	-2.22621	0.396143	0.000527104	0.0180063
PHLDA1	3.02848	3.01082	0.000536209	0.0182109
LOC101798355	3.93912	7.29552	0.000581718	0.0194718
LOC101798232	2.96751	2.77761	0.000611591	0.0202414
LOC106020185	-3.99036	1.05169	0.000639079	0.0209119
LOC106017226	3.88009	0.939595	0.000660179	0.0213653
TNFAIP8L3	2.22267	2.26012	0.000729045	0.0232717
PHF21B	2.09653	1.17995	0.00074012	0.0234968
LOC101800424	2.48034	2.46801	0.000834304	0.0258546
HMX3	5.09498	-1.6771	0.00110738	0.0322951
LOC113843593	2.29776	-0.534596	0.00110848	0.0322951
WFIKKN1	3.10567	2.95073	0.00127416	0.0365074
LOC101791922	2.34712	0.0626702	0.00128586	0.0367302
COL28A1	4.26242	1.78847	0.0014388	0.0400226
LOC113843312	2.07967	-0.51364	0.00157538	0.0430028
LOC113842746	-2.96153	4.19023	0.00167629	0.0451432
LOC113844853	3.35232	-1.45457	0.00168888	0.0453591
LOC106015519	-3.63185	2.28472	0.0017123	0.0458513

## Sheet: R15 vs S15
	logFC	logCPM	PValue	FDR
RSAD2	8.38971	9.23919	5.32972e-41	6.22672e-37
APOBEC1	9.69553	7.16318	2.14775e-39	1.25461e-35
LOC101798516	5.06041	7.01192	9.93977e-34	3.87088e-30
USP18	6.07172	8.20188	4.87579e-31	1.4241e-27
LOC101797569	8.72273	11.4858	1.58206e-29	3.69663e-26
LOC113844284	7.6349	6.24766	5.45597e-27	1.06237e-23
EPSTI1	4.62532	9.1989	1.08429e-26	1.80968e-23
LOC101800424	5.98204	4.53157	4.588e-25	6.70021e-22
LOC101793511	5.55976	8.2804	5.76657e-25	7.48565e-22
LOC101793492	7.94008	9.10648	1.01325e-24	1.18378e-21
CMPK2	5.43686	9.02018	3.75503e-24	3.98818e-21
LOC101800921	8.5105	5.8195	8.51022e-24	8.28541e-21
LOC106020540	4.79675	4.48322	1.09681e-21	9.85691e-19
DDX60	5.85812	9.01193	1.417e-21	1.18249e-18
B3GNT7	6.22434	6.44167	2.41574e-20	1.88154e-17
IL10	6.91197	1.80816	7.20319e-20	5.25968e-17
IRF1	4.41765	7.71604	9.31096e-20	6.39882e-17
LOC101794455	5.51473	2.26482	1.14814e-19	7.45208e-17
LOC110354619	4.7236	3.90218	7.70879e-19	4.7401e-16
LOC101802909	4.37234	3.84036	1.38175e-18	8.07147e-16
LOC110353866	3.41965	8.02354	1.76101e-18	9.7971e-16
LOC101800938	8.55739	5.60429	2.34241e-18	1.24393e-15
NOS2	5.52016	5.44734	3.37956e-18	1.71667e-15
TRANK1	4.55969	9.26613	3.53739e-18	1.72197e-15
LOC101803350	4.19076	3.80811	5.15919e-18	2.41099e-15
LOC101795904	3.74286	3.69732	5.85972e-18	2.63304e-15
ACKR2	4.65505	3.46762	3.78026e-17	1.63573e-14
LOC101796105	4.38838	5.29737	1.06565e-16	4.44643e-14
MITD1	4.88842	7.16563	1.43605e-16	5.78528e-14
NLRC5	3.26862	5.98592	1.57716e-16	6.14199e-14
LOC101803211	6.58223	3.91775	4.21268e-16	1.5427e-13
ARHGAP8	3.81396	4.74415	4.2255e-16	1.5427e-13
LOC101794704	6.32541	9.99023	5.73037e-16	2.02872e-13
NET1	3.46824	7.78611	6.07185e-16	2.0864e-13
LOC101804875	4.14303	4.10989	8.62857e-16	2.88022e-13
HELZ2	5.48008	8.27821	1.33414e-15	4.32965e-13
RNF19B	4.52123	6.50601	1.88343e-15	5.94707e-13
LOC113844524	4.05934	4.21464	3.06841e-15	9.43373e-13
LOC101795385	3.97675	5.57246	3.26145e-15	9.77012e-13
LOC101790301	5.94519	4.74875	3.58164e-15	1.04611e-12
SDC4	4.81002	8.24273	5.28321e-15	1.50546e-12
LOC101796809	4.36159	6.71138	6.10544e-15	1.69833e-12
LOC101804425	4.71628	1.08443	1.36049e-14	3.69642e-12
LOC101791673	5.60484	1.91292	2.40105e-14	6.37533e-12
LOC113840250	-4.21058	2.14559	4.31961e-14	1.12147e-11
DDX58	4.52694	7.3415	6.35245e-14	1.61338e-11
CMTR2	2.91203	6.10672	7.80448e-14	1.93999e-11
LOC101796142	3.70745	5.50833	1.01098e-13	2.46067e-11
PIM1	4.2251	5.41595	2.19498e-13	5.23345e-11
ASB15	9.88352	2.15227	2.39207e-13	5.58932e-11
LOC106015878	5.65725	5.32906	2.7047e-13	6.1813e-11
ZNFX1	3.04097	8.44081	2.75124e-13	6.1813e-11
LOC101792487	4.68204	4.65496	3.5836e-13	7.89947e-11
PML	4.54753	5.72603	4.95978e-13	1.07306e-10
CNP	3.88978	8.11666	5.31109e-13	1.12817e-10
OGFR	2.68418	8.18006	5.67047e-13	1.183e-10
PARP9	2.8496	7.03884	6.31898e-13	1.29517e-10
CD274	4.13716	6.22195	6.45718e-13	1.30055e-10
IFIH1	4.24229	7.90792	6.56787e-13	1.30055e-10
SBNO2	3.32032	7.23951	7.03349e-13	1.36368e-10
LOC101790919	5.10413	5.76198	7.12015e-13	1.36368e-10
DRAM1	3.35234	4.54297	1.1084e-12	2.08862e-10
TUBA8	4.62326	0.811773	1.31463e-12	2.43791e-10
TENT5A	3.47891	8.58492	1.76459e-12	3.22121e-10
LOC101791974	4.00176	5.2	2.09681e-12	3.76878e-10
NLGN1	-3.27208	3.93446	2.22747e-12	3.94296e-10
FGF19	4.63382	9.17149	2.2863e-12	3.98669e-10
LOC101790937	3.16549	5.51148	2.34712e-12	4.03256e-10
LOC101791942	3.82911	4.45327	3.80995e-12	6.45096e-10
LOC101801508	4.85239	2.23756	5.53803e-12	9.24297e-10
IRF8	3.21212	6.93641	6.59337e-12	1.08494e-09
STOML1	4.33979	5.42498	7.04761e-12	1.14357e-09
GAB2	2.94096	3.83287	7.58259e-12	1.21353e-09
LOC113843498	3.51828	7.27904	8.40107e-12	1.32635e-09
LOC101791571	3.69633	4.3999	9.38179e-12	1.46143e-09
DHX58	3.36093	6.84021	9.66659e-12	1.48598e-09
LOC101789908	2.83496	8.22593	1.07977e-11	1.63831e-09
BCL2L15	3.46565	3.50082	1.83894e-11	2.7544e-09
PAX2	8.95193	1.25271	2.48477e-11	3.67463e-09
TNFSF10	3.21689	7.9021	2.57764e-11	3.76432e-09
RNF135	2.59786	6.97873	2.66318e-11	3.84122e-09
LOC101790111	5.22789	1.33731	2.91794e-11	4.15736e-09
FNDC5	8.54611	2.61221	3.64765e-11	5.1344e-09
IFITM1	5.62431	3.01672	4.28592e-11	5.96101e-09
CMTR1	2.84344	5.22547	4.4115e-11	6.06347e-09
LOC106014525	4.16721	0.965169	4.59559e-11	6.24306e-09
SOCS3	3.4694	7.08211	5.49101e-11	7.37374e-09
LOC113839772	5.44083	2.88027	6.0175e-11	7.98891e-09
NCOA7	3.59491	7.78471	6.27628e-11	8.23885e-09
MFSD14B	4.59209	6.80996	6.61898e-11	8.59217e-09
VCAM1	3.92595	7.74605	7.2185e-11	9.26745e-09
FAM208B	3.42968	4.95546	7.55426e-11	9.59309e-09
LOC101795565	2.94199	8.70924	7.72407e-11	9.70326e-09
LOC106016220	4.84338	1.58355	1.03516e-10	1.28657e-08
MPV17L	2.77291	3.48149	1.49373e-10	1.83698e-08
DENND2D	2.64122	5.29459	1.5457e-10	1.87999e-08
NMI	2.76017	7.9485	1.56368e-10	1.87999e-08
LOC101800860	3.07181	7.63871	1.57698e-10	1.87999e-08
LOC110351632	5.03001	3.62446	1.67919e-10	1.98162e-08
ZCCHC2	2.33509	7.65012	1.75843e-10	2.05437e-08
RASGEF1B	2.85002	4.91045	1.83953e-10	2.12785e-08
LOC113845401	3.22237	3.32863	1.96775e-10	2.25385e-08
BIRC2	2.82383	7.88374	2.23716e-10	2.53755e-08
RUNX2	3.06309	4.34925	2.44378e-10	2.74526e-08
TAPBPL	3.47977	4.58488	2.47997e-10	2.75938e-08
LOC101798847	6.27252	1.18554	2.69377e-10	2.969e-08
RFX8	7.28167	1.40268	2.78913e-10	3.04537e-08
LOC101790593	5.08367	0.930357	3.26691e-10	3.53401e-08
TSKU	2.55917	6.27497	3.35482e-10	3.59581e-08
CSF1	2.80437	3.76756	3.40423e-10	3.61561e-08
LOC110354597	6.20567	0.406611	3.55216e-10	3.73872e-08
LOC113844523	4.10034	5.7223	3.90014e-10	4.06833e-08
TDRD7	2.75395	6.94569	4.34733e-10	4.49467e-08
LOC113843448	5.25563	1.80258	4.84965e-10	4.97004e-08
LOC110353577	-3.21749	1.20318	6.56994e-10	6.67449e-08
BCL2A1	4.3361	2.51089	8.31795e-10	8.37747e-08
IKBKE	3.13321	4.74543	8.46012e-10	8.44782e-08
EHD4	2.61506	4.70673	9.3276e-10	9.23512e-08
LOC106018090	5.43329	5.14361	1.24204e-09	1.21939e-07
RBM43	2.58848	4.74096	1.27366e-09	1.24002e-07
P2RX7	3.67221	2.71309	1.52459e-09	1.47204e-07
LOC101797318	5.13798	8.48364	1.66424e-09	1.58329e-07
CDH4	2.85794	8.46056	1.6669e-09	1.58329e-07
LOC101803839	2.94056	5.56845	1.99635e-09	1.87275e-07
LOC101798362	7.6764	3.51428	2.00371e-09	1.87275e-07
FBH1	2.97631	5.39907	2.23161e-09	2.0692e-07
LOC113843492	7.00128	1.13919	2.29055e-09	2.10713e-07
DRC1	5.90169	1.97343	3.02686e-09	2.76272e-07
DIO3	6.09986	5.18077	3.07833e-09	2.78792e-07
LOC101792364	3.67556	6.2951	3.16317e-09	2.84271e-07
TUB	4.25822	3.14487	3.39374e-09	3.02665e-07
TNXB	2.40539	3.74288	3.52946e-09	3.12384e-07
RNF186	-3.37442	1.87543	3.66982e-09	3.22365e-07
TNFRSF9	4.03118	3.45822	3.81287e-09	3.32431e-07
DNAJC6	5.32866	4.27982	3.91617e-09	3.38908e-07
CASZ1	3.38947	2.94844	4.07694e-09	3.48637e-07
TDRD6	3.50541	1.81664	4.08827e-09	3.48637e-07
HBEGF	2.48499	4.12635	4.57169e-09	3.87037e-07
LOC101791980	2.42863	8.53756	5.10844e-09	4.29366e-07
LOC101792564	5.36576	-0.305445	5.19863e-09	4.33826e-07
FOS	2.13609	7.14592	5.50368e-09	4.56025e-07
ASAP3	2.30785	5.74409	5.57431e-09	4.58624e-07
ANKRD33B	3.08476	1.00054	5.86209e-09	4.78929e-07
DTX3L	2.33445	6.86435	6.16045e-09	4.99809e-07
LOC101791569	4.27396	3.21876	6.68087e-09	5.36051e-07
SLF2	2.40931	7.35534	6.69892e-09	5.36051e-07
PLCXD3	-2.4723	4.3883	6.91549e-09	5.49617e-07
LOC113842556	2.608	4.71396	7.08673e-09	5.59421e-07
CCL19	3.32922	4.30571	7.27585e-09	5.70495e-07
GPR160	3.74721	2.30865	7.74426e-09	6.03041e-07
NUGGC	2.84064	3.74113	7.79416e-09	6.03041e-07
C12H15orf48	3.41958	5.38705	8.56368e-09	6.5822e-07
IFITM2	2.18994	7.338	8.88961e-09	6.78806e-07
USP25	2.2131	6.61583	8.9661e-09	6.80201e-07
LOC101802417	3.16479	5.77473	9.134e-09	6.87198e-07
PXK	2.17517	7.75629	9.17597e-09	6.87198e-07
HAS2	4.86141	4.56336	9.3939e-09	6.99038e-07
IL15RA	2.6616	3.44712	1.03745e-08	7.6712e-07
LOC106019534	3.21956	5.2571	1.1538e-08	8.4779e-07
LOC106015872	3.70825	2.78822	1.40784e-08	1.02798e-06
C1S	2.22647	8.1717	1.42638e-08	1.03506e-06
IL12RB2	3.33928	1.51539	1.45357e-08	1.04827e-06
UNC13C	2.77774	1.52565	1.51797e-08	1.08222e-06
IL12RB1	4.28024	2.03049	1.51916e-08	1.08222e-06
LOC101797023	2.74683	3.57906	1.57526e-08	1.11538e-06
PHLDA1	3.36031	2.47205	1.70248e-08	1.1982e-06
TOR1B	2.92441	6.19154	1.82369e-08	1.27582e-06
GCNT1	5.03053	2.40503	1.90762e-08	1.32659e-06
LOC110351183	2.57958	5.61374	2.15315e-08	1.48848e-06
RILPL2	2.99446	3.00926	2.24655e-08	1.54391e-06
NFKBIZ	2.50235	6.69435	2.66291e-08	1.81935e-06
LOC101796526	2.2398	7.08978	3.31224e-08	2.24982e-06
LOC106016290	4.07909	4.42837	3.36942e-08	2.27543e-06
LAMP5	3.11542	5.66808	3.56961e-08	2.37944e-06
EDN1	4.67196	3.00913	3.57691e-08	2.37944e-06
LOC110354301	8.26348	0.604821	3.58454e-08	2.37944e-06
SAMHD1	2.61725	8.94519	4.39588e-08	2.90153e-06
NEUROD1	4.64476	-0.216638	4.66545e-08	3.06216e-06
PLEKHH1	2.88143	4.3004	5.11456e-08	3.33818e-06
LOC113842891	4.20372	0.168766	5.36233e-08	3.48045e-06
LOC110353839	6.71526	2.08378	5.56258e-08	3.58386e-06
LOC101804743	2.43622	4.14544	5.58301e-08	3.58386e-06
CDC25A	2.5598	6.11001	5.65683e-08	3.61141e-06
LOC101798757	4.03553	3.19803	5.72756e-08	3.63669e-06
SH3TC2	2.53764	4.78943	5.82152e-08	3.67637e-06
IL13RA1	2.3115	5.41505	6.05229e-08	3.80155e-06
SHISA5	2.43434	8.00039	6.18845e-08	3.86629e-06
LOC101804639	9.41115	1.68889	6.92237e-08	4.30181e-06
L3MBTL3	3.91065	6.0004	7.00384e-08	4.32941e-06
BARHL1	8.47718	0.803428	7.28697e-08	4.48072e-06
CACNA1E	3.08924	3.29377	7.36224e-08	4.5033e-06
ZFHX4	2.08247	6.00549	8.01196e-08	4.87519e-06
LOC101802866	2.26994	7.78015	8.19666e-08	4.96174e-06
IRF7	3.31131	2.92247	8.37325e-08	5.04251e-06
NUAK2	2.43172	6.03847	8.96122e-08	5.34153e-06
STARD3NL	2.79939	4.48359	9.04476e-08	5.36395e-06
TMEM106A	2.5042	2.84259	9.10301e-08	5.37123e-06
KIF17	4.44573	3.91106	9.22037e-08	5.41314e-06
RNF114	2.41402	6.44831	9.60508e-08	5.61081e-06
NAMPT	2.49527	8.93151	1.01047e-07	5.87331e-06
TMEM173	4.62129	0.838323	1.02462e-07	5.92603e-06
PTGS2	2.39439	4.29396	1.09331e-07	6.29218e-06
RNF24	2.84914	2.0017	1.10761e-07	6.34324e-06
HEG1	2.52059	6.34845	1.13438e-07	6.45873e-06
STAT1	2.16798	8.67334	1.13883e-07	6.45873e-06
TRIM13	3.12676	4.91244	1.17251e-07	6.6176e-06
ELF3	2.68789	4.90664	1.18767e-07	6.67093e-06
ATP6V0D2	-3.5745	1.22049	1.28686e-07	7.15921e-06
FST	2.67011	6.26145	1.30657e-07	7.23444e-06
FOXS1	3.498	2.27875	1.37895e-07	7.59916e-06
MOV10	2.77492	6.94101	1.4042e-07	7.70201e-06
LOC113843220	-2.57284	2.39335	1.64565e-07	8.98415e-06
IL12B	4.63817	6.16652	1.77167e-07	9.62719e-06
LRRC8C	2.86704	5.26814	1.84371e-07	9.97223e-06
KIAA0319	-2.25663	3.20375	1.95181e-07	1.05083e-05
TNIP2	3.51063	7.52987	1.97397e-07	1.05789e-05
ZC3H12D	2.4429	1.47926	2.01972e-07	1.07746e-05
P2RY6	2.99477	0.522331	2.07458e-07	1.1017e-05
LOC101791120	2.09956	7.64406	2.09026e-07	1.105e-05
B4GALNT4	2.51433	2.179	2.11014e-07	1.11048e-05
GFPT2	4.11215	6.04663	2.21909e-07	1.15892e-05
CCDC160	4.8738	0.369266	2.22201e-07	1.15892e-05
GREM1	2.48166	2.24714	2.27192e-07	1.17968e-05
FADD	2.62852	6.05962	2.30138e-07	1.18969e-05
LOC110353216	2.96813	5.50092	2.42771e-07	1.24947e-05
B4GALT1	2.66884	6.06296	2.47073e-07	1.26603e-05
DUSP5	2.49595	3.17833	2.64278e-07	1.34828e-05
LOC110351737	3.72492	0.993356	2.75138e-07	1.39758e-05
NFKBIE	2.17956	3.03683	3.16391e-07	1.60017e-05
HMX3	7.4927	-0.0696758	3.20704e-07	1.61113e-05
ANKRD6	3.25868	2.6702	3.21316e-07	1.61113e-05
NAB2	3.61043	2.66194	3.30715e-07	1.6483e-05
LHFPL3	7.86791	0.245457	3.3155e-07	1.6483e-05
BATF3	3.20567	5.26422	3.43035e-07	1.69817e-05
LEF1	2.27692	6.19603	3.51341e-07	1.72971e-05
TNFSF11	2.37225	2.1851	3.57339e-07	1.74677e-05
PAX1	5.19202	1.03543	3.59958e-07	1.75225e-05
LOC113844788	3.21489	3.7743	3.92991e-07	1.90511e-05
CASD1	2.45545	4.83476	4.20804e-07	2.03151e-05
VDR	2.85018	2.70044	5.5352e-07	2.66122e-05
MYO1D	2.03325	6.4225	5.61296e-07	2.68755e-05
LOC101798565	4.28198	0.279844	5.88553e-07	2.80656e-05
LRRC32	3.02052	4.68123	6.05755e-07	2.87684e-05
DNAJC13	2.08525	6.5978	6.19359e-07	2.92954e-05
CGAS	2.43091	4.95923	6.53061e-07	3.0765e-05
FLVCR2	2.16219	4.93218	7.11142e-07	3.33071e-05
PLA1A	2.27809	5.46966	7.12726e-07	3.33071e-05
LOC113844150	2.53246	2.5489	7.34082e-07	3.41685e-05
ZDHHC20	2.01397	2.38602	7.6647e-07	3.55344e-05
LOC110353268	3.19871	0.29876	8.06973e-07	3.72643e-05
KDM4A	2.91286	5.19144	8.63903e-07	3.97361e-05
LOC101799014	3.07732	1.28281	9.28158e-07	4.25242e-05
LOC113844964	-3.82678	3.60667	9.69589e-07	4.42489e-05
PDCD1LG2	2.3988	2.7728	9.87582e-07	4.48947e-05
LOC101797524	4.47187	2.41712	1.08919e-06	4.91315e-05
SNX22	2.24974	1.70194	1.13241e-06	5.08846e-05
LOC101793813	-3.4777	2.86856	1.21418e-06	5.41424e-05
LOC110353740	2.82857	2.53705	1.29355e-06	5.72447e-05
LOC113842971	2.41018	3.72827	1.30156e-06	5.73814e-05
LOC110351972	2.78493	3.4701	1.31016e-06	5.75437e-05
TRIM35	3.05248	3.087	1.39547e-06	6.08329e-05
LOC101791922	2.98887	1.09676	1.55803e-06	6.74167e-05
KCNRG	2.60254	6.00634	1.58499e-06	6.83299e-05
EPHA2	3.07025	5.53869	1.67807e-06	7.20767e-05
LOC101797779	2.70213	1.1821	1.69256e-06	7.24328e-05
NOXO1	3.22673	7.5575	1.74092e-06	7.42304e-05
MAFF	2.88182	6.04239	1.8049e-06	7.64007e-05
EPHA7	2.59393	2.54283	1.82208e-06	7.68495e-05
GPR39	2.19314	4.41243	1.88422e-06	7.8901e-05
ACMSD	-2.4157	1.43546	1.90652e-06	7.95495e-05
LOC101791537	2.40374	3.20859	2.03431e-06	8.45793e-05
LOC101800800	-3.00542	3.3663	2.05285e-06	8.50478e-05
RSPRY1	2.25913	5.78129	2.18474e-06	9.01919e-05
STX11	3.05332	0.732233	2.2209e-06	9.1362e-05
CNTF	2.59671	0.754217	2.24053e-06	9.18458e-05
LOC101790267	-4.6177	3.27353	2.26475e-06	9.22811e-05
SCN4A	2.30096	5.10759	2.3105e-06	9.37278e-05
SUSD1	2.75103	5.02789	2.43486e-06	9.84309e-05
APAF1	2.23379	6.61502	2.45813e-06	9.90287e-05
CCDC187	-3.72193	1.01947	2.47919e-06	9.95338e-05
LOC101795736	2.83827	1.68952	2.51254e-06	0.000100528
LOC101805059	2.38565	2.66217	2.61843e-06	0.000103699
SYT17	-4.22255	0.981883	2.63396e-06	0.000103961
ANKRD22	2.5938	2.3579	2.79255e-06	0.00010985
SEMA7A	2.27324	4.20448	2.82774e-06	0.00011049
AZIN2	3.21992	1.58973	2.8425e-06	0.000110696
OLIG2	6.50074	-0.875851	2.95816e-06	0.000114438
LOC110352617	2.67674	0.826101	3.13829e-06	0.000120607
IL17REL	4.21352	0.868093	3.29622e-06	0.000126261
LOC101794862	2.4401	1.47559	3.31187e-06	0.000126446
MASP2	2.10803	7.03223	3.43707e-06	0.000130799
LOC106015449	2.46691	4.20869	3.51654e-06	0.000133389
APPL2	2.0442	6.90576	3.94111e-06	0.000148529
SLC2A1	2.49304	5.1386	3.96895e-06	0.000149097
LOC101791103	3.86839	2.53284	3.99511e-06	0.000149599
LOC113843350	2.82395	1.4826	4.05533e-06	0.000150887
LOC101805445	2.70737	3.58967	4.09811e-06	0.000151994
PRDM16	2.75063	0.114535	4.37369e-06	0.000161192
LOC106019218	4.00159	2.65075	4.5019e-06	0.000165395
LOC101798651	3.06188	4.43776	4.62844e-06	0.000169511
LOC113842392	4.27801	2.02684	4.7021e-06	0.000171671
LMLN	2.00889	2.3167	4.89332e-06	0.000178095
LOC101795151	-2.57789	2.09009	5.33542e-06	0.000192388
LOC106020182	3.77941	-0.153623	5.59851e-06	0.000200636
MKNK1	2.21885	4.28389	5.82238e-06	0.000208021
GDNF	4.58453	2.3056	5.95436e-06	0.000212088
LRRC74B	-2.52241	0.479193	6.34971e-06	0.000225482
LOC106018295	2.91447	1.79811	6.57839e-06	0.000231492
DSEL	2.7791	4.24012	6.61794e-06	0.000232184
CH25H	2.60183	2.60891	6.78332e-06	0.000236566
LOC101790332	2.2234	2.11481	7.28776e-06	0.00025265
TGIF2	2.08934	3.57301	8.11455e-06	0.00027883
IL1R2	2.2712	4.55543	8.15476e-06	0.000279042
LOC106017476	2.20837	3.53384	8.1685e-06	0.000279042
PTCHD3	3.22956	3.52408	8.46562e-06	0.000287511
TOX3	2.78454	0.764205	9.18288e-06	0.000309175
GREB1	3.64421	-0.0634993	9.2211e-06	0.000309569
CFAP65	-2.63107	0.705304	9.36863e-06	0.000311967
LNPEP	2.17817	7.60059	9.58842e-06	0.000318243
WNT7A	2.79085	5.13067	9.93562e-06	0.000327904
PITPNM2	2.39479	4.67293	1.01446e-05	0.000333856
CCL26	2.01152	1.85527	1.03108e-05	0.000338374
ABCB9	2.49544	3.90146	1.03663e-05	0.00033864
SLC46A2	2.36051	2.05996	1.03769e-05	0.00033864
LOC113845272	-2.0453	1.60942	1.06446e-05	0.00034641
LOC113845682	2.57584	1.88795	1.07518e-05	0.000348926
GLIPR2	2.25636	4.65868	1.1223e-05	0.000362614
FAM169A	-2.12483	2.48728	1.12357e-05	0.000362614
LOC113844956	2.15071	3.80296	1.12712e-05	0.000362759
LOC113845093	3.34309	-0.510425	1.13722e-05	0.000365004
FMNL2	2.23323	5.54318	1.16845e-05	0.000373999
IL17RA	2.51296	4.79343	1.18827e-05	0.000379263
LOC101791564	2.04038	1.81525	1.19139e-05	0.000379263
FKBP10	-2.28479	1.84792	1.20398e-05	0.000382231
CCDC102B	2.65848	0.00169892	1.21383e-05	0.000384315
EGR2	2.5628	0.544207	1.23454e-05	0.000388764
LOC101797566	-2.85983	7.31013	1.30416e-05	0.000406305
LOC106014283	2.10579	4.32128	1.32728e-05	0.00041241
LOC101803951	3.22142	1.51064	1.45814e-05	0.000451869
LOC101801861	6.05842	-1.18608	1.49991e-05	0.000463583
LOC101804439	2.39458	1.90935	1.52984e-05	0.000470344
IRF4	2.41659	0.983335	1.69252e-05	0.000513913
LOC101803673	2.96386	0.945766	1.69354e-05	0.000513913
CHRM3	2.738	1.54709	1.70387e-05	0.000515708
LOC106016586	2.67258	5.35619	1.73034e-05	0.000522365
PEX5L	-2.28726	1.19519	1.75271e-05	0.000527756
RXFP3	3.72681	1.56928	1.93708e-05	0.000577318
USH1C	-2.83115	4.36373	1.98659e-05	0.000590567
LOC106018859	-2.58079	3.5332	2.05446e-05	0.000609194
CRHR2	2.46255	1.06215	2.0791e-05	0.000613388
LOC101798952	-2.80603	3.25681	2.21127e-05	0.000649103
CD7	2.91567	4.10233	2.27064e-05	0.00066486
JAK2	2.17947	7.69753	2.30058e-05	0.000671943
LOC106019021	2.28352	0.411333	2.34782e-05	0.000684029
LOC101793849	2.60192	1.45346	2.36674e-05	0.000687827
AP1S3	2.00046	5.62147	2.52712e-05	0.000723635
LOC106016639	3.50212	1.9814	2.56458e-05	0.000730781
LOC113840340	3.26842	0.861221	2.59824e-05	0.000738571
LOC101794161	7.48208	4.03687	2.68306e-05	0.00076083
SETX	2.0229	7.02002	2.70102e-05	0.000764067
LOC101795149	2.2145	2.69282	2.81842e-05	0.000788164
TNFAIP8L3	3.50804	3.79026	2.83923e-05	0.000791664
LOC110354783	4.76102	3.90511	2.8677e-05	0.000796831
ZPLD1	2.56834	0.0641353	2.88596e-05	0.000798974
PLAGL1	2.38047	6.22579	2.97618e-05	0.000822002
LOC106015931	3.61861	0.461631	2.9852e-05	0.000822549
TNFAIP3	2.29114	5.02349	3.18759e-05	0.000872146
CD86	3.30864	-0.526141	3.21222e-05	0.0008764
GPC5	3.43154	3.50445	3.29022e-05	0.000891872
CX3CL1	2.31105	1.2626	3.35398e-05	0.000904954
LOC101790005	-2.70057	1.84466	3.37258e-05	0.000907877
LOC113843791	-2.53778	1.74657	3.45338e-05	0.000925363
NEURL1	2.99051	4.33634	3.5315e-05	0.000944131
LOC101801548	2.13967	3.02108	3.61262e-05	0.000961728
ACSS1	2.04638	2.62686	3.6163e-05	0.000961728
LOC101800207	2.47436	1.06291	3.90971e-05	0.00102485
SLC26A9	3.16976	3.33012	3.92115e-05	0.00102485
DNAJB9	2.19422	6.92356	3.97978e-05	0.00103785
RNF144B	2.17669	7.32142	4.08361e-05	0.00106256
SORBS2	-2.64363	7.70082	4.20401e-05	0.00108663
LOC101794910	-2.18693	1.69163	4.22298e-05	0.0010871
43527	2.32419	0.451339	4.22445e-05	0.0010871
LOC101794647	2.86826	2.12987	4.25995e-05	0.00109326
LOC113843499	2.1063	0.923676	4.26713e-05	0.00109326
TENM4	-2.23847	4.56046	4.38676e-05	0.00111901
LOC101805430	2.05161	1.65907	4.64318e-05	0.00118184
TSPAN15	2.47508	0.606092	4.79485e-05	0.00121779
SCIN	2.948	1.71056	4.9062e-05	0.00124336
ESRRB	2.0105	5.9258	4.98203e-05	0.00125985
TMPRSS2	2.3583	5.25013	5.04244e-05	0.00127237
LEKR1	2.03252	3.61614	5.2722e-05	0.00131895
LOC113841086	-5.09954	0.791392	5.31273e-05	0.00132625
LOC106020185	-4.87941	0.538207	5.44208e-05	0.00135548
LOC101802132	2.79286	1.59835	5.91115e-05	0.00145389
CNTN5	-3.32738	3.41818	5.99728e-05	0.00146889
FBXO44	2.00029	5.06312	6.09135e-05	0.00148881
ACOT8	-2.41877	6.2833	6.50151e-05	0.00156514
GNG2	2.05384	1.23776	6.51083e-05	0.00156514
LOC101803476	-2.21453	7.44572	6.53315e-05	0.00156729
LOC101790094	-2.33921	1.83884	6.60897e-05	0.00158106
COL9A3	2.39262	0.618172	6.61763e-05	0.00158106
LOC106018988	-2.38161	0.368675	6.6313e-05	0.00158109
LOC106018797	-10.0792	2.37747	7.1174e-05	0.00169354
EPHA5	2.29653	1.79007	7.16415e-05	0.00170119
LOC101798037	2.80572	1.0512	7.35835e-05	0.00174377
SLBP	2.09008	5.03548	7.3834e-05	0.00174616
LOC113845443	2.23713	0.674728	7.40965e-05	0.00174883
LOC113843593	2.3179	0.149607	7.56897e-05	0.00177924
RAB26	-2.50639	2.02441	8.02996e-05	0.00186881
CNTNAP2	-2.97914	6.13278	8.09547e-05	0.00188031
FUT9	-4.47217	3.63343	8.19133e-05	0.00189302
GRIK4	2.66941	4.40055	8.19882e-05	0.00189302
SCG2	2.89799	0.80891	8.30168e-05	0.00190978
IL23R	3.12946	1.6593	8.30411e-05	0.00190978
MUC13	2.43504	3.87462	8.41264e-05	0.00193094
LOC101790581	-3.20558	1.90879	8.48159e-05	0.00194295
LAMB3	2.18036	0.142505	8.62739e-05	0.0019723
LOC106018813	-2.11488	0.855369	8.64348e-05	0.0019723
LOC101796579	2.37953	4.20782	8.84094e-05	0.00201343
MYCN	2.16523	1.19154	8.96992e-05	0.00203882
ALDH1A3	2.32824	2.09056	9.05322e-05	0.00204978
LOC101805254	2.16153	0.210053	9.53125e-05	0.0021449
PHLDA2	2.4467	6.56305	0.000102844	0.00228427
CCDC28A	2.27549	5.31188	0.000103272	0.00228943
AFP	-2.50471	4.84626	0.000105294	0.00232543
LOC110354777	4.03477	3.73543	0.000106758	0.00234887
SCNN1D	2.07936	0.863765	0.000108924	0.00239203
LOC101795472	3.52387	-1.0326	0.000113173	0.00247602
TNFRSF6B	2.50604	6.88945	0.000119497	0.00258664
LOC106016697	2.90732	3.63011	0.000121966	0.00263389
CPNE4	4.06505	0.882582	0.000127312	0.00273416
LOC106014820	2.5624	1.561	0.000134478	0.00287748
LOC101798151	3.92763	2.21602	0.000137409	0.0029307
LOC101797323	-3.50205	1.9601	0.000137467	0.0029307
DGAT2	-2.01954	4.73263	0.000141402	0.00300638
LOC110353500	2.62817	1.72198	0.000141531	0.00300638
TNFSF13B	2.22226	0.568588	0.00014366	0.00304607
SRXN1	-2.42532	2.39772	0.000146053	0.00308004
LOC101791354	2.57897	4.36314	0.000150149	0.00315503
LOC113840245	-2.1395	2.6348	0.000156152	0.00325191
NBEA	-2.44661	3.04224	0.000167216	0.00346996
CPXM2	-2.11371	1.8826	0.000174907	0.00359761
HACD4	2.03846	1.97179	0.000176523	0.00361177
PCDH10	3.12792	-0.664998	0.00017767	0.00362887
LOC113839722	-2.79726	-0.525481	0.000178738	0.00364175
LOC101802925	2.41933	1.72689	0.000178924	0.00364175
GPD2	2.22806	4.18476	0.000179298	0.00364303
EFNB2	2.05103	4.4736	0.000182168	0.00368213
TLR4	2.04057	1.45681	0.00018736	0.003774
CTLA4	3.24065	0.776912	0.000188066	0.00378172
IL6	2.61992	0.925346	0.000197872	0.00394979
PIGR	-3.32144	2.57061	0.000206282	0.00408474
LIN9	2.32185	4.71037	0.00020685	0.00408906
FBXO2	2.19721	2.79171	0.000210669	0.0041575
PLEKHN1	2.31031	2.54679	0.000212652	0.00418957
LOC113840408	-2.10519	3.42901	0.000218217	0.00427757
LOC101798818	-2.31922	0.32372	0.000218699	0.00427983
LOC113845554	2.25271	0.274452	0.000219523	0.00428877
LIF	2.51049	0.419415	0.00022091	0.00430866
COL28A1	3.58376	1.78739	0.000228771	0.00442997
PIK3CA	2.29002	7.01284	0.000233818	0.00451519
BATF	2.00312	0.423821	0.000234812	0.00452691
LOC101791057	-2.87565	1.12378	0.000242178	0.00462315
LOC110352191	-2.31991	0.618226	0.000249695	0.00473789
LOC106015883	2.33244	2.44705	0.000249811	0.00473789
BLK	2.0563	1.52262	0.000284667	0.00527062
LOC101793408	5.52176	-1.52472	0.000288066	0.00531543
LOC113843055	2.15264	4.79744	0.000288324	0.00531543
SMIM3	2.02094	2.77984	0.000308295	0.00565432
TTLL10	4.28727	0.492601	0.000309017	0.0056587
KLF4	2.66839	0.802579	0.00031246	0.00571278
STOML3	2.36859	3.46361	0.000313275	0.00571317
POMC	5.64937	-1.45744	0.000317801	0.0057743
PTGES	2.0018	0.646444	0.000320598	0.00579806
LOC101795287	2.33621	0.706079	0.00032324	0.00582877
CACHD1	2.4047	3.75027	0.000332686	0.00597046
LOC106017909	3.65705	-0.957067	0.000362191	0.00640163
LOC101800182	-2.03385	5.32731	0.000367605	0.00646796
LOC106015817	2.07344	5.02146	0.000386125	0.00671333
IQSEC3	3.60555	4.1976	0.000391556	0.00678709
LOC106018440	7.11037	-0.416104	0.000396932	0.00683977
CCDC122	2.57302	3.29593	0.00039928	0.00686749
LOC113842674	-2.1091	0.326319	0.000454326	0.00762627
LOC113845536	-2.03259	2.17867	0.000461227	0.00773101
KLB	-2.06566	4.53071	0.000479122	0.00798514
LOC106017152	3.61989	-1.00236	0.000479809	0.0079852
LOC110353630	-2.052	2.27521	0.00051096	0.00843157
SMAD1	2.05728	2.61444	0.000517301	0.00850017
NPAS3	2.79547	6.33409	0.000553165	0.00898836
LOC101801622	2.27387	-0.167381	0.000585598	0.00938069
LOC106016305	-2.43774	0.817475	0.000595728	0.00950804
EVA1A	2.20099	1.48998	0.000662755	0.0104353
HSPB1	2.26809	2.61649	0.000663958	0.0104401
CD200R1	4.67504	-0.87317	0.000665846	0.0104557
LOC113844425	2.11653	2.00585	0.000710117	0.0109799
ZDHHC23	2.4952	0.745968	0.000726229	0.0111054
LOC106017622	2.15026	3.81369	0.000738613	0.0112506
TFPI2	2.21207	5.1479	0.000753375	0.0114307
LOC113844764	-2.67966	1.95942	0.000785666	0.011819
SLC35F3	-2.70162	3.9171	0.000832129	0.0124796
LOC101796643	-2.34553	4.51622	0.000850241	0.012654
LOC113844853	3.23766	-0.917774	0.000861586	0.0127902
LOC106015519	3.73107	2.41721	0.00088541	0.013094
LOC106015582	-2.06648	0.691119	0.000925035	0.0136025
LOC110354079	2.32756	3.5859	0.000925615	0.0136025
LOC110354729	-2.35341	5.29103	0.000946143	0.0138693
RPL34	-3.18943	2.10679	0.000955063	0.0139475
ASCL1	-2.05747	0.851664	0.000973687	0.0141487
LOC113839883	2.23146	3.69899	0.00101571	0.0145602
HTR4	-3.41524	3.15045	0.0010311	0.0147265
HCRTR2	2.80859	-0.664211	0.00111452	0.0156501
LOC106019043	-2.24277	1.96607	0.00113637	0.0158806
LOC113843857	2.30673	2.093	0.00113859	0.0158926
GUCY2F	2.69211	-0.516119	0.0011962	0.0166174
CDKN1C	-2.03543	1.52987	0.00121926	0.0168377
WFDC1	2.024	0.37555	0.00131251	0.0177889
LOC110353922	-2.92838	1.01362	0.00131552	0.0178091
LOC110354227	-2.03869	3.21864	0.00133611	0.0179836
LOC101799119	3.52851	1.85251	0.00137798	0.0184832
SH3BGR	-2.26021	5.00456	0.00143924	0.0191262
LOC106014656	2.38632	2.58388	0.00156012	0.0205528
SLC13A5	2.46849	1.20548	0.00157464	0.0206935
TMEM247	2.61987	1.92937	0.00159757	0.0209477
LOC106018653	2.14703	0.584812	0.00163049	0.0212838
LOC113843061	-2.41713	0.342307	0.00167203	0.0217531
UMODL1	2.26808	2.18715	0.00173519	0.0224748
LOC101799927	-2.1513	0.985661	0.00175523	0.022684
LOC113844002	3.05239	1.54045	0.00206851	0.0259734
PCSK1	-4.45329	0.731863	0.00206978	0.0259734
LOC106018413	2.64312	0.297693	0.00211561	0.0263504
LOC106020356	2.00055	2.51068	0.0021332	0.0264847
LOC113845386	2.13116	0.319433	0.00233213	0.0285338
NRBF2	2.38496	1.47656	0.00241098	0.0291589
LOC101798185	-2.14752	3.33979	0.00247243	0.029551
LOC101804496	-2.05513	3.54359	0.00247295	0.029551
LOC101801566	2.278	0.458369	0.00250494	0.029893
LOC110353727	3.57764	0.350412	0.00271316	0.0319213
TPH1	2.6324	3.33464	0.00274756	0.0322611
VCAN	2.48227	2.53271	0.00289423	0.0336786
ADAMTSL1	2.41221	2.06523	0.00294078	0.0341522
LOC101789505	-2.56901	0.109463	0.00324323	0.0370388
TLR3	2.16091	4.24773	0.00335459	0.0381242
LOC101799667	-2.12575	4.51379	0.00347463	0.0391835
LOC110351876	3.05198	-1.31935	0.00388977	0.0425109
LOC101790195	-2.03861	0.840046	0.00459412	0.048573

## Sheet: R24 vs S24
	logFC	logCPM	PValue	FDR
LOC113844954	-9.60275	11.3138	8.40387e-94	9.81824e-90
TINAG	-8.40301	8.74365	1.53456e-74	8.96416e-71
LOC101793166	-8.63412	9.14501	1.7522e-68	6.82367e-65
LOC113843254	-8.60199	6.10056	1.63345e-67	4.77089e-64
LOC101793492	7.3058	9.69581	2.436e-66	5.69196e-63
SCD	-6.42685	13.5039	6.87727e-63	1.33912e-59
APOBEC1	10.4923	7.81363	3.01911e-59	5.03889e-56
ACACA	-5.99891	10.8802	9.7533e-57	1.42435e-53
PBLD	-6.26304	7.79595	1.9842e-56	2.57571e-53
FADS2	-6.43153	10.9815	2.26092e-51	2.64144e-48
TTPA	-6.41255	9.93645	3.82509e-51	4.0626e-48
LOC101800938	10.2267	9.18369	4.51949e-51	4.4001e-48
IGF1	-5.81888	8.45847	1.62958e-50	1.4645e-47
FASN	-7.53058	13.091	1.39498e-49	1.16411e-46
SDC4	5.7647	9.16437	2.93365e-48	2.28493e-45
IFITM1	8.89864	5.52325	1.10996e-47	8.10475e-45
USP18	5.55068	8.80702	7.97305e-47	5.47936e-44
LOC101798232	7.49419	5.30248	1.8282e-46	1.1866e-43
CMPK2	5.59958	9.37992	4.89271e-46	3.0085e-43
LOC101791974	5.54455	7.62165	4.67287e-45	2.72966e-42
DRC1	9.58434	5.27166	4.91759e-45	2.73582e-42
LOC106020436	-7.76347	3.83715	6.42705e-45	3.41305e-42
LOC101790722	-5.40972	7.48552	7.62119e-45	3.87123e-42
LOC101794283	-6.88765	6.50831	1.03944e-44	5.0599e-42
OCIAD2	-6.21898	4.95738	1.25458e-44	5.8629e-42
LOC101790520	-5.49853	8.77384	1.82148e-44	8.18474e-42
ADRA1B	-6.70691	5.84613	4.34395e-44	1.87965e-41
LOC101790301	7.06592	5.54834	5.70497e-44	2.3804e-41
STOML1	5.17437	6.94114	3.31983e-43	1.33743e-40
C12H15orf48	5.16812	7.5558	4.39407e-43	1.7112e-40
IL17REL	7.94333	4.31835	2.97214e-42	1.09393e-39
MITD1	4.79762	7.4709	2.9963e-42	1.09393e-39
LOC101792890	-7.46106	6.19109	5.27578e-42	1.86779e-39
LOC101794704	5.72059	10.9976	8.15767e-42	2.74629e-39
LOC101800921	9.14341	8.40365	8.30404e-42	2.74629e-39
GPA33	8.18811	6.07804	8.46242e-42	2.74629e-39
LOC101796105	5.09695	6.17751	1.25571e-41	3.965e-39
SORBS2	-5.48188	8.39778	4.48117e-41	1.37772e-38
SLC25A27	-5.26613	5.5928	1.02608e-40	3.07375e-38
LOC101799801	-4.86466	6.58455	3.79084e-40	1.10721e-37
LOC113843492	9.64489	4.7969	4.934e-40	1.40595e-37
SSTR1	-6.69264	6.61203	7.65539e-40	2.12947e-37
MAP3K7CL	-5.34895	7.31349	8.54751e-40	2.32234e-37
FADS1	-5.60753	10.1828	3.49564e-39	9.28172e-37
LOC101793645	-5.41512	5.04367	4.75565e-39	1.23467e-36
LOC110353839	11.7353	3.97171	5.03391e-39	1.2785e-36
LOC101794647	6.90473	5.07254	6.44949e-39	1.60318e-36
LOC113844476	-6.52301	4.11737	6.82818e-39	1.66195e-36
GDNF	10.8391	3.09789	7.60773e-39	1.8139e-36
SERPINE2	4.44825	9.43957	8.16321e-39	1.90741e-36
KIF17	7.00387	5.89489	1.5634e-38	3.58142e-36
LOC101791569	7.56749	6.25508	4.0138e-38	9.01793e-36
LOC101797569	7.35487	11.7792	1.04871e-37	2.31172e-35
TCAIM	-4.85061	7.68821	1.84581e-37	3.99345e-35
LOC110354053	-7.41996	3.47854	3.26825e-37	6.94235e-35
TMEM173	10.4785	2.74957	6.98831e-37	1.45794e-34
LOC101790812	-6.74392	4.32877	7.24595e-37	1.48516e-34
INSIG1	-4.70549	10.5403	8.62411e-37	1.73716e-34
IDO2	-6.4503	5.37025	1.68597e-36	3.33851e-34
LOC106020173	-6.31811	4.0718	2.08483e-36	4.0595e-34
ELOVL2	-6.83251	6.99707	2.47991e-36	4.74964e-34
RSAD2	6.34361	8.88969	2.54474e-36	4.7952e-34
AMDHD1	-5.1448	6.05745	3.02403e-36	5.6079e-34
G6PC2	-4.50187	5.34999	6.37724e-36	1.16415e-33
NEUROD1	9.85432	4.20121	8.16081e-36	1.44786e-33
LOC113844999	-6.14217	3.5657	8.17932e-36	1.44786e-33
P2RX7	5.15509	4.47	1.28266e-35	2.23661e-33
APOA4	-5.27901	10.7846	1.31613e-35	2.26124e-33
DNAJC6	7.09163	6.64498	2.19914e-35	3.72355e-33
PML	4.91562	6.94248	3.25496e-35	5.43252e-33
TDRD6	6.35991	4.90564	3.93881e-35	6.48129e-33
LOC110354052	-7.19861	3.4637	4.09703e-34	6.648e-32
LOC101791330	-4.19477	8.69298	4.75416e-34	7.60861e-32
PLCXD3	-6.3285	4.53972	1.12261e-33	1.77236e-31
LOC113844284	6.06917	5.7036	1.32448e-33	2.06319e-31
IL1R2	4.3496	6.40188	1.82018e-33	2.79804e-31
LOC110352939	-6.20691	5.468	2.75617e-33	4.18186e-31
AHCY	-4.04703	10.0141	5.06795e-33	7.59088e-31
LOC101791922	6.45732	2.88637	5.26428e-33	7.78514e-31
CAT	-4.51562	9.30683	1.2846e-32	1.87599e-30
LOC101793408	9.98321	6.07052	1.86483e-32	2.68973e-30
RNF19B	4.57508	6.48057	2.5461e-32	3.62757e-30
LOC101797318	5.59962	9.96212	2.61345e-32	3.66732e-30
LOC101793000	-4.28637	7.36489	2.63678e-32	3.66732e-30
DUSP27	7.61583	2.82525	2.823e-32	3.88013e-30
ZPLD1	6.63005	2.74515	3.1625e-32	4.29622e-30
LOC101804439	5.15301	4.25407	9.48807e-32	1.27413e-29
PCBD2	-3.88484	8.04052	1.76542e-31	2.3438e-29
LOC106016220	5.37143	3.48903	2.44e-31	3.20297e-29
LOC101800205	-6.13238	2.76789	4.61324e-31	5.9885e-29
LOC113843471	-6.07132	3.47522	5.30495e-31	6.81074e-29
REEP6	-4.09293	6.43152	7.38332e-31	9.37602e-29
LOC101795287	4.90559	3.63745	1.22284e-30	1.53618e-28
LOC113842736	-4.95981	4.42153	1.28574e-30	1.59801e-28
CA7	-5.97307	2.74248	1.79982e-30	2.21339e-28
GREM2	-5.41786	4.5325	2.19992e-30	2.67726e-28
AGXT	-4.83583	5.41537	2.34696e-30	2.82676e-28
TRIM35	5.6187	6.2651	2.89503e-30	3.45129e-28
PHLDA2	4.61134	7.59273	2.94682e-30	3.47755e-28
DHCR24	-3.90033	7.57367	3.18483e-30	3.72083e-28
TNFAIP3	3.93308	6.17807	3.63167e-30	4.20087e-28
OLIG2	11.4366	3.67799	3.72679e-30	4.26863e-28
HAS2	7.41734	6.88106	4.63354e-30	5.2557e-28
ACSBG2	-3.84418	9.26208	5.64122e-30	6.33715e-28
AFP	-5.3991	4.30761	7.0942e-30	7.89348e-28
HAO2	-4.83993	5.32472	1.17941e-29	1.29991e-27
ASB15	7.99568	3.18683	1.53413e-29	1.67506e-27
LOC110354619	5.27274	5.00152	1.86045e-29	2.01256e-27
LOC101791571	5.18699	5.79208	2.30946e-29	2.47504e-27
ME1	-4.33869	9.80176	2.33035e-29	2.47504e-27
TMEM135	-3.70012	8.70926	2.35648e-29	2.48025e-27
LOC101798185	-5.40597	2.85855	3.68464e-29	3.84354e-27
PAX1	9.31359	5.90988	3.92837e-29	4.06152e-27
LOC101790005	-8.31036	2.97865	5.64373e-29	5.78384e-27
LEXM	-4.81129	5.14237	5.75801e-29	5.84964e-27
ITGB6	6.16	5.28989	6.27569e-29	6.32059e-27
LOC110351632	6.66604	5.4545	6.42123e-29	6.37828e-27
TNFRSF9	5.18814	4.61522	6.44216e-29	6.37828e-27
AACS	-4.42107	7.33685	6.79907e-29	6.67509e-27
LOC101793511	5.0346	8.8617	7.69052e-29	7.48736e-27
FGF19	4.34478	8.25002	8.47349e-29	8.18147e-27
SQLE	-4.30769	7.45638	1.13927e-28	1.09099e-26
DDX58	3.84058	7.25048	1.18054e-28	1.12132e-26
PCDH10	6.59564	2.71503	1.40142e-28	1.32039e-26
SLC16A12	-4.13204	6.10004	1.54594e-28	1.4385e-26
LOC101803823	6.89233	3.74663	1.55141e-28	1.4385e-26
PTPRO	5.5422	3.97158	1.70033e-28	1.56417e-26
LOC101790919	5.09189	6.64284	1.87964e-28	1.71561e-26
NCOA7	3.93711	7.9166	2.15923e-28	1.95552e-26
LOC110353216	4.23986	5.79835	2.37732e-28	2.13648e-26
EMILIN2	4.36964	4.07011	2.60892e-28	2.32672e-26
LOC106020182	7.9775	3.17987	3.33552e-28	2.95218e-26
GATM	-6.39333	11.2969	3.66021e-28	3.21521e-26
COLEC11	-4.161	4.84656	4.50483e-28	3.9276e-26
IL10	7.82797	2.23778	5.6382e-28	4.87875e-26
LOC101796142	4.12605	6.371	5.67928e-28	4.87875e-26
SCIN	4.5718	3.81661	6.98386e-28	5.95565e-26
GPT2	-4.44034	9.02736	8.12501e-28	6.87858e-26
HSD17B12	-3.70484	9.81793	8.65502e-28	7.27457e-26
LOC101799054	7.77545	4.59426	1.19648e-27	9.98465e-26
CCL19	5.53043	6.38801	1.34993e-27	1.11853e-25
LOC113842741	-6.3247	1.87035	1.57473e-27	1.2956e-25
B3GNT7	5.21389	6.4842	1.78263e-27	1.45639e-25
LOC101800187	5.75807	4.81362	1.82552e-27	1.48108e-25
DPYS	-4.80313	5.9944	1.86912e-27	1.49631e-25
MAFF	3.90293	6.84536	1.8699e-27	1.49631e-25
RASL10B	8.13902	2.53794	1.8856e-27	1.4986e-25
NAALADL2	-3.97925	7.42554	2.74061e-27	2.16341e-25
FAM102B	3.72443	5.58472	2.84733e-27	2.23257e-25
LOC101798362	6.6154	3.03892	2.99747e-27	2.33463e-25
ANKRD33B	5.50989	3.89137	3.28616e-27	2.54253e-25
LOC101803211	6.38822	5.09023	4.27634e-27	3.28687e-25
ELOVL6	-5.18193	10.9985	5.12566e-27	3.91393e-25
LOC113843457	-3.97172	5.27019	5.4835e-27	4.15998e-25
ACKR2	5.31079	4.30804	5.7754e-27	4.33719e-25
MFSD14B	4.15447	7.09461	5.79133e-27	4.33719e-25
LOC106018440	7.54879	1.97469	5.99302e-27	4.45965e-25
MSMO1	-3.65986	9.51616	6.43844e-27	4.76078e-25
GART	-3.55459	9.43338	7.27208e-27	5.34338e-25
LOC101800424	7.09078	4.43257	7.35353e-27	5.36946e-25
LOC106020435	-6.42786	2.49127	8.70821e-27	6.31913e-25
LOC101800964	5.18657	3.07245	1.00123e-26	7.22058e-25
UGP2	-3.96096	9.5264	1.04479e-26	7.4885e-25
FFAR4	-4.15032	6.42428	1.16464e-26	8.29666e-25
DHX58	3.83417	7.36934	1.64786e-26	1.16678e-24
SLCO1A2	-4.40394	5.38439	2.8152e-26	1.98132e-24
TMEM205	-4.30846	4.5842	2.86126e-26	2.00168e-24
LOC101802453	-5.56891	5.84926	2.964e-26	2.06121e-24
LOC101791638	5.58683	2.97424	3.14e-26	2.17069e-24
DHRS3	-3.89825	6.77723	3.27903e-26	2.25346e-24
LOC101792434	-3.89059	7.68871	3.33233e-26	2.2767e-24
MPC1	-3.44306	9.26902	3.55977e-26	2.406e-24
LOC101802865	-3.65085	7.02817	3.56277e-26	2.406e-24
LOC113839982	-5.40075	5.96833	3.67077e-26	2.46469e-24
LOC101802620	-4.93686	7.02704	3.7958e-26	2.53407e-24
GCSH	-3.79398	7.76724	4.21864e-26	2.80036e-24
LOC101795637	-4.99732	6.22311	4.37649e-26	2.88873e-24
GUCY2F	6.31448	2.76275	4.4692e-26	2.93335e-24
LOC101791673	5.37105	2.4697	4.78207e-26	3.12117e-24
LOC106017690	-4.32677	6.11985	5.07166e-26	3.29179e-24
CCDC162P	4.44291	4.88964	1.51023e-25	9.7481e-24
LOC101795816	-4.90902	7.51647	1.78935e-25	1.14863e-23
LOC101794092	-3.94853	9.12084	1.99507e-25	1.27368e-23
SPO11	-5.76785	2.68362	2.37727e-25	1.50944e-23
LOC106014468	-5.72455	5.67153	2.712e-25	1.71266e-23
RBM20	6.61677	2.76588	2.95401e-25	1.85547e-23
NRAP	-3.83819	5.37628	3.05347e-25	1.90768e-23
LOC101805427	-4.05651	5.04017	3.07822e-25	1.91292e-23
PDK1	-4.23371	9.13766	3.39405e-25	2.09802e-23
IRF1	4.06867	7.64822	3.69208e-25	2.27024e-23
LOC101801861	10.0866	2.37362	3.86685e-25	2.36526e-23
LOC101802925	5.3907	4.11012	3.99814e-25	2.43283e-23
LOC101800767	4.27948	5.80035	5.72419e-25	3.46506e-23
LOC101802417	3.71757	6.72946	5.8863e-25	3.54483e-23
LOC106017965	9.869	2.16672	6.03896e-25	3.61811e-23
TFPI	3.40342	7.39799	6.11383e-25	3.64428e-23
LEKR1	4.33741	5.32844	6.22832e-25	3.69368e-23
IL4I1	3.8819	6.94752	7.3966e-25	4.36437e-23
LOC101800257	-5.2555	8.16312	8.3942e-25	4.92812e-23
IL12RB2	5.29576	3.18415	9.00247e-25	5.25879e-23
LOC113843639	-4.96878	2.93733	1.06943e-24	6.21599e-23
BCL2A1	5.01149	4.00554	1.17775e-24	6.8117e-23
PIH1D2	-3.54873	4.50145	1.26119e-24	7.25839e-23
LOC113842891	5.7413	2.44364	1.34882e-24	7.72462e-23
PGRMC1	-3.30693	9.76672	1.42255e-24	8.10715e-23
LIF	6.03247	2.19479	1.59084e-24	9.01184e-23
CDH17	6.30829	4.6962	1.59672e-24	9.01184e-23
CA5A	-3.85652	9.96923	2.0247e-24	1.13724e-22
LOC101803572	-3.60775	10.158	2.58792e-24	1.44663e-22
LOC101797216	-4.67128	4.24787	2.95322e-24	1.64298e-22
LOC101793392	5.62848	4.61615	3.18763e-24	1.76498e-22
WNT7A	4.55178	5.78843	3.20306e-24	1.76516e-22
PAQR5	3.8061	3.85926	4.93196e-24	2.70517e-22
LOC101794014	5.367	3.1334	5.04669e-24	2.75516e-22
LOC101802407	-4.27208	9.47914	5.31067e-24	2.88579e-22
PAH	-5.29714	9.28831	5.50272e-24	2.97631e-22
GLUD1	-3.60249	9.69988	5.56784e-24	2.99765e-22
POMC	9.45442	1.77671	6.48697e-24	3.46473e-22
LOC106015872	4.1949	3.34425	6.49471e-24	3.46473e-22
GPR160	5.14662	4.24832	7.50646e-24	3.98627e-22
DUSP5	3.74148	4.87971	8.08393e-24	4.27351e-22
SLC2A1	3.70189	6.28561	9.21544e-24	4.84973e-22
LOC101802274	-4.12269	3.82463	1.22664e-23	6.42639e-22
TMEM53	-3.69948	6.62949	1.38021e-23	7.19864e-22
LRP8	4.01851	3.77933	1.45339e-23	7.54666e-22
PLVAP	3.99651	7.36173	1.63194e-23	8.43628e-22
LOC101804741	-5.1054	7.45752	1.7088e-23	8.79468e-22
TUB	4.43994	4.04408	1.80888e-23	9.26893e-22
TMOD1	-3.45512	4.27995	1.83632e-23	9.36844e-22
CREB3L1	3.79043	4.99223	1.89224e-23	9.61174e-22
IKBKE	3.76743	5.50964	1.94312e-23	9.82746e-22
LOC113842961	-4.46201	5.02405	2.08557e-23	1.04956e-21
LOC110354056	-5.61451	1.70416	2.09319e-23	1.04956e-21
CTH	-3.44634	7.00744	2.25811e-23	1.12741e-21
LAMC2	4.79189	4.9197	2.55604e-23	1.27073e-21
LOC101801566	5.5065	3.60439	2.63135e-23	1.30263e-21
HAO1	-6.43872	1.12622	2.81556e-23	1.38794e-21
TTLL10	5.77932	3.05483	3.05553e-23	1.49991e-21
GAMT	-3.97457	8.48392	3.1978e-23	1.56318e-21
LOC113842875	-6.37005	1.0622	3.56521e-23	1.73551e-21
ALDH1A3	5.39393	4.35431	3.67628e-23	1.78216e-21
ACLY	-4.32628	10.8352	3.81242e-23	1.84052e-21
BATF3	4.09606	5.92867	4.31217e-23	2.07321e-21
PDPN	6.34491	2.4812	4.79434e-23	2.29558e-21
LOC113840195	-3.66065	5.92475	6.79554e-23	3.2405e-21
GFPT2	3.92657	6.17828	7.41251e-23	3.52034e-21
PRPS2	-3.14428	11.0143	7.73219e-23	3.65729e-21
PITPNM2	3.55272	5.68863	8.10855e-23	3.81985e-21
AKR1D1	-3.78706	7.02391	8.26433e-23	3.8776e-21
PTGDR	4.77106	2.54947	8.66661e-23	4.05008e-21
LOC106019300	-5.0824	2.79531	8.99709e-23	4.18777e-21
SUCNR1	4.19029	3.41891	9.53488e-23	4.42048e-21
LOC101791665	-3.19178	9.62744	1.15214e-22	5.32032e-21
LOC101798048	-5.02862	5.8736	1.19319e-22	5.47498e-21
CX3CL1	4.23349	2.84024	1.195e-22	5.47498e-21
LOC101790603	3.56714	4.06295	1.21095e-22	5.52637e-21
GLUL	-5.52786	10.7637	1.84407e-22	8.38298e-21
LOC101792571	-6.14187	6.48734	2.41813e-22	1.095e-20
LOC101795151	-5.00179	2.5313	2.61409e-22	1.17917e-20
LOC110354492	-3.48457	4.61947	2.74465e-22	1.2333e-20
EHD4	3.8569	6.53137	3.25475e-22	1.45691e-20
LOC110353577	-5.45415	1.74485	3.29396e-22	1.46883e-20
LOC101796809	3.60632	6.00901	4.45634e-22	1.9796e-20
DAB1	-3.75674	6.7775	4.72977e-22	2.0931e-20
CPNE4	5.65394	2.56485	5.02947e-22	2.21733e-20
GRK5	-3.26639	7.77958	5.38049e-22	2.36317e-20
SLC37A4	-3.53557	8.02294	5.62326e-22	2.46054e-20
ABLIM1	-3.48365	7.69687	5.98247e-22	2.60249e-20
LOC101795149	3.4987	4.08524	5.99221e-22	2.60249e-20
PRLR	5.01457	3.51648	6.64693e-22	2.87615e-20
RUNX2	3.49979	4.95357	6.94252e-22	2.99297e-20
MCTP2	4.00783	4.53298	8.68879e-22	3.73203e-20
C1QTNF2	-5.70027	1.25569	1.05615e-21	4.51978e-20
GREB1	6.35679	3.40852	1.11252e-21	4.74365e-20
LOC113845351	-5.6968	2.60211	1.22124e-21	5.18829e-20
HBEGF	4.20653	5.2912	1.27236e-21	5.38586e-20
LOC101799021	-3.2611	9.74013	1.38872e-21	5.8572e-20
PLAU	4.06743	5.1215	1.47516e-21	6.19937e-20
SLC26A9	5.23064	4.69702	1.73945e-21	7.28385e-20
MATK	3.83223	3.62734	2.06063e-21	8.59797e-20
RNF152	-4.11508	3.26724	2.24218e-21	9.32219e-20
LOC106019413	-4.69655	2.97408	2.29211e-21	9.496e-20
TTC6	-3.5561	4.54599	2.59833e-21	1.07266e-19
LOC113844881	-7.11126	1.03897	2.75709e-21	1.13419e-19
LOC106020540	4.39811	4.57226	3.20549e-21	1.31403e-19
LOC101792197	4.36833	2.97059	3.53725e-21	1.44496e-19
LOC101791980	3.15033	10.0047	3.61891e-21	1.47316e-19
ADTRP	-4.17956	2.8316	3.6655e-21	1.48217e-19
NANOS1	4.70736	3.47569	3.66641e-21	1.48217e-19
LOC101803350	5.45737	5.66946	3.74174e-21	1.50306e-19
DLAT	-3.45344	9.08596	3.74383e-21	1.50306e-19
NMI	3.06005	8.77297	3.85601e-21	1.5428e-19
PDHB	-3.23087	9.64435	4.04305e-21	1.61211e-19
IL6	5.83928	2.92569	4.58093e-21	1.82037e-19
LOC101794316	-4.96303	1.77529	4.68051e-21	1.85364e-19
LOC106016226	-3.86278	3.65311	5.40738e-21	2.13427e-19
CD274	4.33187	6.32818	5.53967e-21	2.17912e-19
LOC113845003	-4.77099	1.59049	6.97534e-21	2.73466e-19
LOC101796443	-3.87317	10.5551	7.29472e-21	2.85031e-19
LOC113845282	-3.92656	8.30537	8.02949e-21	3.12695e-19
ARHGAP8	3.9172	5.38717	8.09763e-21	3.14301e-19
RIDA	-3.10589	7.89162	8.49686e-21	3.28705e-19
LOC110353500	5.34429	4.15402	8.61591e-21	3.3221e-19
EPHX2	-3.90203	7.40614	9.18618e-21	3.53033e-19
HELZ2	4.70981	8.19051	9.93257e-21	3.80466e-19
VCAM1	4.01197	8.4899	9.99559e-21	3.81629e-19
NOS2	5.81861	5.32382	1.0293e-20	3.91702e-19
HLF	-3.24376	6.76158	1.03381e-20	3.92144e-19
LOC101791654	-4.32241	3.34617	1.14204e-20	4.31795e-19
HAAO	-4.01018	5.87309	1.26773e-20	4.7777e-19
CCDC28A	3.34288	6.60712	1.34087e-20	5.03709e-19
NEURL1	3.7057	4.28153	1.60506e-20	6.00682e-19
CD44	3.34196	7.70616	1.60929e-20	6.00682e-19
SCNN1D	5.32277	3.26379	1.67482e-20	6.2315e-19
MLXIPL	-4.70956	5.90857	1.77803e-20	6.59451e-19
LOC101791359	3.23425	6.60286	2.00994e-20	7.42639e-19
BCL2L15	4.25532	5.33687	2.01504e-20	7.42639e-19
FAM84A	-3.64673	5.38234	2.05808e-20	7.56117e-19
LOC113844005	-3.71107	6.42288	2.9916e-20	1.09564e-18
B4GALNT4	3.7249	3.17406	3.11384e-20	1.13685e-18
LOC113843576	-4.96475	3.29744	3.18632e-20	1.1584e-18
FOS	4.40722	6.4931	3.19272e-20	1.1584e-18
GYS2	-4.07137	7.10144	3.29913e-20	1.19331e-18
MDH1	-3.09042	9.07706	3.35462e-20	1.20963e-18
LOC101792564	5.17934	1.92632	3.89137e-20	1.39886e-18
ABLIM2	-3.1803	5.89412	4.32638e-20	1.55046e-18
ITGBL1	7.99882	2.39402	4.97077e-20	1.77595e-18
LOC113844853	5.23349	1.74217	5.74001e-20	2.04453e-18
ST6GALNAC3	-3.03799	6.06403	5.78801e-20	2.05536e-18
MOV10	3.0577	7.35022	5.9146e-20	2.09395e-18
LOC106016711	-4.6065	3.82385	6.62679e-20	2.339e-18
ADGRG2	4.41123	2.80235	6.88879e-20	2.42415e-18
LOC113842366	5.57242	1.77253	6.96548e-20	2.44377e-18
PRKCH	3.534	4.42509	7.04222e-20	2.4627e-18
DIO1	-3.9014	5.54536	7.06158e-20	2.4627e-18
HCRTR2	5.4221	2.83371	7.16023e-20	2.48967e-18
L3MBTL3	3.49339	5.46159	7.21049e-20	2.49817e-18
ART5	3.86242	4.48981	7.22743e-20	2.49817e-18
LOC113844335	-3.66613	4.29015	7.67902e-20	2.64356e-18
LOC113844187	-5.23446	3.69383	7.69331e-20	2.64356e-18
EGLN3	-2.8804	8.61771	8.64601e-20	2.96221e-18
LOC101791777	3.72998	5.95824	9.40554e-20	3.21301e-18
LOC101792364	4.31703	6.56614	1.0776e-19	3.67042e-18
BHLHE41	-3.39214	5.3098	1.11003e-19	3.76992e-18
AGPAT3	-4.07151	9.22555	1.13837e-19	3.85494e-18
LOC106018413	4.74653	1.71754	1.19224e-19	4.0257e-18
SMAD1	3.68867	3.6641	1.29596e-19	4.36333e-18
EPHA2	3.62684	5.86727	1.33736e-19	4.48978e-18
LOC110354411	-4.18725	2.06083	1.36087e-19	4.55559e-18
LOC113844288	4.74581	1.87438	1.49247e-19	4.98186e-18
TMEM150C	3.77686	3.71764	1.54333e-19	5.13696e-18
TTR	-3.6832	11.8156	1.68015e-19	5.57647e-18
CD2	3.29713	4.74153	1.69245e-19	5.60138e-18
LOC101801508	4.66768	4.0692	1.91677e-19	6.31795e-18
LOC101803839	3.29029	6.10641	1.91977e-19	6.31795e-18
LOC101790593	6.72813	1.22394	1.95565e-19	6.41794e-18
SNAI2	3.95663	5.56193	2.39358e-19	7.83311e-18
TXNRD1	3.6876	5.8584	2.46315e-19	8.03826e-18
SPX	-4.52591	2.67325	2.59479e-19	8.44426e-18
SAR1B	-2.96702	9.19635	2.77013e-19	8.98983e-18
NAV1	3.86695	3.75793	2.88955e-19	9.35142e-18
MKNK1	3.05439	5.27211	2.90867e-19	9.38729e-18
LOC101796380	-4.65454	4.78674	2.97486e-19	9.57447e-18
LDHB	-3.08223	9.85061	3.00942e-19	9.65908e-18
LOC101790335	-5.44758	7.87389	3.25081e-19	1.04053e-17
LY96	3.26704	5.30877	3.42473e-19	1.0932e-17
HMGCR	-3.23861	8.98543	3.44152e-19	1.09556e-17
GPLD1	-3.54094	7.30858	3.58794e-19	1.13907e-17
PI15	4.3998	4.51721	3.81019e-19	1.20635e-17
ADK	-2.9366	9.50789	5.12345e-19	1.61776e-17
LOC101799748	-3.08127	5.54353	5.58698e-19	1.75937e-17
LOC101797666	-4.85675	9.55333	5.84724e-19	1.83638e-17
SARDH	-3.39106	5.26958	6.04112e-19	1.89218e-17
SUSD1	3.39543	5.95743	6.4162e-19	2.00429e-17
AADAC	-4.10257	8.72306	7.56913e-19	2.35814e-17
SMIM3	3.72131	3.54562	7.67954e-19	2.38617e-17
MYH11	-3.50759	4.56938	8.3169e-19	2.57736e-17
ACOX2	-3.9118	7.91069	9.10192e-19	2.81317e-17
LOC106018090	3.83871	3.38027	1.06369e-18	3.27892e-17
LOC110351876	6.60747	2.38596	1.11185e-18	3.41836e-17
LOC110354630	-3.75483	2.15671	1.15486e-18	3.54126e-17
ACOT12	-4.75552	1.09576	1.23433e-18	3.77504e-17
LOC101799765	-5.12003	5.30217	1.2393e-18	3.78036e-17
LOC101804639	7.22508	1.69163	1.2522e-18	3.80975e-17
LOC101798516	4.0359	6.66064	1.81548e-18	5.50915e-17
LOC106017152	5.32167	1.83104	1.89176e-18	5.72575e-17
BARHL1	9.39003	1.71379	1.94114e-18	5.86003e-17
LOC101794821	-2.89082	8.43138	1.96429e-18	5.91464e-17
IL23R	5.10923	3.33288	2.07726e-18	6.23872e-17
LOC101802909	4.99817	3.12795	2.36016e-18	7.0702e-17
COL11A1	4.03783	4.65976	2.39411e-18	7.15355e-17
LOC101792898	-4.49736	4.71764	2.49207e-18	7.42726e-17
ITIH4	-3.19769	7.22102	2.5158e-18	7.47892e-17
HMX3	8.40019	2.77541	2.5338e-18	7.5133e-17
CLPTM1L	-2.88646	7.94946	2.58482e-18	7.64517e-17
KLHL14	-5.29829	5.12071	2.85639e-18	8.42708e-17
FNDC5	6.33029	1.61418	2.89893e-18	8.53104e-17
NET1	3.04005	7.53485	2.92029e-18	8.57231e-17
GAB2	3.41442	4.14125	2.9561e-18	8.65568e-17
SHOX	6.69041	1.93512	2.9789e-18	8.70061e-17
LOC101798757	3.33305	3.48896	3.00881e-18	8.76606e-17
ENDOD1	4.18134	2.84186	3.165e-18	9.1982e-17
LOC110351550	-4.30156	3.09616	3.21755e-18	9.32769e-17
SLC25A4	-3.32109	4.81913	3.25015e-18	9.39888e-17
MCF2	-3.04656	4.51351	3.5268e-18	1.01737e-16
LOC106019534	3.25342	5.28404	3.70576e-18	1.06637e-16
BIRC2	3.08279	8.45866	4.13157e-18	1.18597e-16
HMGCS2	-3.63171	8.84662	4.53402e-18	1.29831e-16
LOC113843189	-4.68743	1.35705	4.6437e-18	1.32646e-16
AZIN2	3.5526	2.91897	4.73402e-18	1.34897e-16
CCN4	4.15359	2.50884	4.8604e-18	1.38161e-16
GCNT1	3.96092	2.28441	5.31052e-18	1.50589e-16
MMP7	3.35544	4.83962	5.34584e-18	1.51224e-16
LOC101790937	3.56289	5.81373	6.24234e-18	1.76158e-16
PHLDA1	4.47377	4.25131	6.27869e-18	1.76756e-16
LOC106017212	5.26439	2.35806	6.53084e-18	1.83413e-16
PDP2	-2.92289	5.73993	6.64813e-18	1.86112e-16
LOC101800252	3.89239	3.29605	6.67385e-18	1.86112e-16
HSPB11	-3.14039	5.30155	6.67474e-18	1.86112e-16
SPP2	-3.3191	9.98866	7.19923e-18	2.00259e-16
TSPAN9	-2.93213	8.92311	7.28401e-18	2.02136e-16
AGMAT	-3.79976	6.67806	7.3742e-18	2.04153e-16
ALDH9A1	-2.96182	8.45401	7.43772e-18	2.05425e-16
LOC101797023	3.30538	3.99665	7.48039e-18	2.06117e-16
LOC101791354	3.99866	4.82192	8.05598e-18	2.21454e-16
DRAM1	3.15652	5.26732	8.20128e-18	2.24919e-16
TTC4	-3.0819	6.64919	8.31266e-18	2.2744e-16
GPR156	4.46856	3.17864	9.2931e-18	2.53671e-16
HACD2	-3.0225	8.92511	9.83011e-18	2.67704e-16
GHR	-3.44943	7.67828	1.07303e-17	2.9154e-16
SEMA7A	3.37716	5.40303	1.09931e-17	2.97986e-16
LOC101791001	-5.11088	5.93293	1.27297e-17	3.44262e-16
AADAT	-3.35365	3.73418	1.36397e-17	3.68019e-16
DIO2	-3.89152	10.7172	1.38095e-17	3.71743e-16
LOC101802132	3.80457	2.94286	1.3955e-17	3.74795e-16
FGFR3	-2.95571	7.60074	1.41529e-17	3.79238e-16
LOC101799519	-3.68033	1.99378	1.47439e-17	3.9417e-16
TMEM247	3.83966	2.87141	1.50049e-17	4.00234e-16
GBE1	-2.82612	8.11664	1.54532e-17	4.10645e-16
LOC101791516	3.61892	7.19281	1.54655e-17	4.10645e-16
LOC101795472	6.2612	2.38585	1.6149e-17	4.2782e-16
LOC106017414	-4.08878	5.81677	1.67984e-17	4.44017e-16
LOC113845638	-3.93654	3.09596	1.72406e-17	4.54678e-16
LOC101801176	-4.07769	1.74174	1.73135e-17	4.55571e-16
LOC101793337	-4.40148	1.56859	1.84865e-17	4.85344e-16
LOC101797576	-3.99593	6.00719	1.9047e-17	4.98938e-16
IGFBP2	-4.06848	4.4104	1.99123e-17	5.20436e-16
FGGY	-3.22581	5.86092	2.08133e-17	5.42772e-16
IGSF3	3.43097	2.9999	2.24108e-17	5.8313e-16
CHRM2	-6.27723	7.58115	2.63456e-17	6.8399e-16
CD83	3.44527	4.63208	2.64243e-17	6.84513e-16
LOC101790070	-3.26962	7.05115	2.64845e-17	6.84555e-16
LOC101798565	4.52629	1.96956	2.71203e-17	6.99439e-16
HS2ST1	-2.68363	6.9065	2.77648e-17	7.14486e-16
LOC101795904	4.06949	3.9357	3.44993e-17	8.85837e-16
LOC113842857	-6.29898	3.04775	3.52679e-17	9.03584e-16
ABCD3	-2.9663	8.54938	3.67336e-17	9.39077e-16
LOC106015071	-3.19122	6.25449	3.82575e-17	9.75901e-16
GPAM	-3.76158	10.2358	3.86192e-17	9.82981e-16
SELENOI	-3.09938	8.17174	3.9601e-17	1.00549e-15
DUSP28	-4.00753	1.51849	3.96758e-17	1.00549e-15
HACD4	3.45196	3.05977	4.21143e-17	1.06498e-15
TRANK1	4.2847	9.3288	4.234e-17	1.06838e-15
ABCG8	-3.96164	2.58967	4.35683e-17	1.097e-15
SMLR1	-3.4685	5.38379	4.41083e-17	1.10821e-15
SEMA4A	3.39182	5.73018	4.51847e-17	1.13282e-15
STAT1	2.92876	9.54494	4.59241e-17	1.14889e-15
LOC106019881	-4.09765	4.48913	4.62807e-17	1.15534e-15
LOC113843905	-4.34899	2.08303	4.75712e-17	1.18502e-15
LOC113843692	2.74601	10.5588	4.88735e-17	1.21487e-15
NUGGC	4.36137	5.0237	4.91694e-17	1.21963e-15
FOXS1	4.54332	2.70552	5.20168e-17	1.28753e-15
GNPAT	-2.6767	5.83601	5.54639e-17	1.36995e-15
HSPB1	3.66239	3.33155	5.56759e-17	1.37228e-15
LOC101800860	3.53362	8.1793	5.75715e-17	1.41602e-15
RASGEF1B	3.34135	6.02443	6.21331e-17	1.525e-15
LOC101792808	-3.74109	6.61627	6.48906e-17	1.58934e-15
NADK	-2.63807	8.96756	7.28257e-17	1.77996e-15
LOC101791120	2.76393	8.29272	7.71113e-17	1.88077e-15
VCAN	4.78786	5.20606	8.24198e-17	2.00606e-15
LOC110353866	3.41983	8.2078	8.97642e-17	2.18028e-15
LOC101801630	-4.27801	2.03348	9.11394e-17	2.20909e-15
ADAMTS15	3.74406	2.77396	9.24568e-17	2.23638e-15
LOC101790267	-5.81593	3.5556	9.41848e-17	2.27347e-15
LOC110354301	8.43701	2.81581	9.61593e-17	2.31635e-15
LOC113844003	-6.45547	5.28776	9.6746e-17	2.32569e-15
LOC113840288	-5.17612	1.84307	9.74795e-17	2.33851e-15
PSAT1	-4.29507	8.64192	1.06863e-16	2.55837e-15
GPR143	-4.30009	3.79447	1.07102e-16	2.55884e-15
RTN4	-2.80453	9.77613	1.1201e-16	2.67063e-15
TTC36	-3.04462	7.03668	1.22603e-16	2.91725e-15
NIT2	-2.7811	6.45612	1.27637e-16	3.03085e-15
DDX60	5.50925	9.52546	1.28241e-16	3.03902e-15
SLC2A9	-3.56715	7.41342	1.31527e-16	3.11059e-15
TNIP2	4.28592	7.4061	1.34027e-16	3.1633e-15
SLC25A24	2.95752	5.17205	1.37452e-16	3.2376e-15
XYLB	-3.19817	6.68289	1.3922e-16	3.27266e-15
ABCB9	3.22301	4.31764	1.63912e-16	3.84536e-15
CDC42EP3	2.8945	5.42259	1.6969e-16	3.97293e-15
PEBP1	-3.04379	8.70074	1.72764e-16	4.03679e-15
DUSP6	2.98585	5.05797	1.76052e-16	4.10541e-15
MOCOS	-3.11536	7.17486	1.82266e-16	4.24187e-15
TTC38	-2.81319	4.92566	1.97974e-16	4.59828e-15
NPM3	3.10715	5.06266	2.00783e-16	4.64659e-15
LOC101791902	4.7139	2.72694	2.0085e-16	4.64659e-15
LOC110353307	3.80686	2.79673	2.0952e-16	4.8376e-15
C1QTNF8	-5.49093	1.33085	2.13096e-16	4.91046e-15
PIGR	-5.1183	2.4988	2.18697e-16	5.02961e-15
NCF2	3.25529	5.20252	2.34918e-16	5.39203e-15
APOB	-3.09317	12.3437	2.42846e-16	5.56307e-15
LOC113840231	2.93018	5.10712	2.48082e-16	5.6719e-15
IFIH1	4.12262	8.0033	2.6986e-16	6.15776e-15
LOC101797717	-3.01525	3.72679	2.7443e-16	6.24985e-15
LOC101802543	3.53953	4.83509	2.8521e-16	6.4827e-15
LOC101795552	3.7456	3.92631	3.19945e-16	7.24471e-15
AGMO	-3.27359	8.76882	3.19975e-16	7.24471e-15
LOC106016000	3.7158	5.13175	3.27511e-16	7.40099e-15
LOC101797066	-4.07728	1.96433	3.33996e-16	7.5246e-15
PFKP	2.6748	6.55404	3.34269e-16	7.5246e-15
PCYT2	-2.62772	8.39855	3.3752e-16	7.58316e-15
FABP7	-3.47441	5.12768	3.42761e-16	7.68615e-15
DMGDH	-3.00068	7.85885	3.55096e-16	7.94749e-15
MYOC	5.43742	1.63485	3.64403e-16	8.14018e-15
LOC101801622	3.88767	2.0401	3.78538e-16	8.43982e-15
PINK1	-2.93401	7.60897	3.81722e-16	8.49458e-15
LOC101792573	-2.70947	8.28532	4.17285e-16	9.26833e-15
UMODL1	5.30314	4.98071	4.21405e-16	9.34207e-15
ASMTL	-2.73067	7.41011	4.36489e-16	9.65814e-15
LOC113842392	4.59533	1.15086	4.40729e-16	9.73353e-15
TNFRSF11B	3.50514	4.04368	4.41611e-16	9.7346e-15
SBNO2	2.85362	6.85511	4.62261e-16	1.01706e-14
PAX2	8.75244	1.13373	5.0445e-16	1.1078e-14
AMT	-2.67764	7.11689	5.23536e-16	1.14756e-14
LOC101793233	2.81848	8.84731	5.37303e-16	1.17553e-14
LOC101804875	5.57067	4.73486	5.45002e-16	1.19014e-14
LOC113843220	-4.34961	1.33128	5.60679e-16	1.22209e-14
LOC101798033	-2.72682	6.3313	5.88252e-16	1.2798e-14
RPAIN	3.00147	4.46176	6.02627e-16	1.30864e-14
ESR1	-2.6562	6.47575	7.06499e-16	1.53136e-14
ZC3H12D	4.22617	1.70767	7.28227e-16	1.57553e-14
FOSL2	3.00625	6.4478	7.5289e-16	1.62588e-14
LOC101800184	3.08008	3.37488	7.89023e-16	1.70077e-14
RBM43	3.02102	5.77328	8.49343e-16	1.82742e-14
LOC110353950	3.26064	4.29321	9.10088e-16	1.95451e-14
LOC101798644	-2.9444	7.81236	9.77914e-16	2.09632e-14
VDR	3.09267	3.27119	1.0103e-15	2.16179e-14
LOC113843875	-3.85622	2.3687	1.03308e-15	2.20648e-14
LOC101795631	-3.51412	3.82989	1.0453e-15	2.22851e-14
LOC113845331	-3.78805	2.24496	1.05338e-15	2.24164e-14
RILPL2	3.10833	3.55045	1.07269e-15	2.27858e-14
RNF135	2.71827	7.40594	1.26371e-15	2.67948e-14
LOC113845682	3.30176	2.89535	1.27693e-15	2.7026e-14
SCP2	-2.79932	10.0916	1.35129e-15	2.85481e-14
LOC113839910	-3.7651	3.34435	1.40999e-15	2.97344e-14
SLC26A3	4.67068	2.10689	1.41995e-15	2.98905e-14
LOC113845272	-5.31753	0.536725	1.42714e-15	2.99879e-14
LOC101798037	4.06814	1.91779	1.4498e-15	3.04093e-14
PLK3	3.02652	3.39294	1.46213e-15	3.0613e-14
PTER	-2.65009	6.16251	1.48023e-15	3.09365e-14
LOC113840408	-3.77965	2.65935	1.48886e-15	3.10613e-14
LOC101803054	2.78149	4.66272	1.51915e-15	3.16368e-14
EDN1	3.32478	2.39147	1.60281e-15	3.33196e-14
LOC101801552	-3.11668	7.81077	1.86218e-15	3.86427e-14
DAPK2	-2.75761	4.25796	1.88873e-15	3.91242e-14
HPD	-3.32208	9.21132	1.94166e-15	4.01494e-14
PTH1R	-3.6402	8.31994	1.97526e-15	4.07721e-14
PDHA1	-2.75585	8.24105	1.98232e-15	4.08456e-14
LOC101795736	3.99054	2.17432	2.05239e-15	4.22149e-14
TOR1B	3.03314	6.63663	2.08021e-15	4.2712e-14
SYN3	3.26003	7.2507	2.17188e-15	4.4516e-14
RBP4	-2.87134	9.99139	2.2273e-15	4.55719e-14
LPXN	3.19936	3.96573	2.38148e-15	4.86414e-14
IL15RA	3.25393	3.5355	2.45953e-15	5.01478e-14
LOC101801957	4.33827	1.34519	2.48436e-15	5.05658e-14
LOC106014826	5.53488	1.71011	2.51258e-15	5.10512e-14
RIN3	2.86731	5.26604	2.5284e-15	5.12835e-14
ABCB11	-2.66781	7.83729	2.93125e-15	5.93514e-14
RARRES1	2.49818	8.01009	2.95721e-15	5.97735e-14
ESR2	-3.70482	5.04771	3.02293e-15	6.09964e-14
TPI1	-2.73061	10.1813	3.16907e-15	6.3835e-14
TECR	-2.90902	5.55129	3.27833e-15	6.59221e-14
RALGDS	2.76835	5.20092	3.44527e-15	6.916e-14
ISYNA1	-2.8475	6.84042	3.59571e-15	7.20561e-14
NIM1K	-3.43961	4.00056	3.60593e-15	7.21371e-14
AQP9	-3.04693	8.89498	3.77089e-15	7.51057e-14
LOC101790993	-2.97874	6.03884	3.77326e-15	7.51057e-14
DIO3	4.42884	3.66561	3.78482e-15	7.51057e-14
ICOSLG	2.92756	4.32168	3.78513e-15	7.51057e-14
DSEL	2.99401	4.79782	3.78647e-15	7.51057e-14
LOC113842743	-3.21745	7.72567	3.91128e-15	7.74499e-14
CMTR1	3.19901	5.90476	4.08646e-15	8.07819e-14
SLC38A4	-3.46127	9.61204	4.17379e-15	8.2369e-14
KCNT2	-3.86984	5.32821	4.20452e-15	8.28354e-14
PRDM16	4.7604	1.56366	4.4603e-15	8.77268e-14
ETFDH	-2.63114	7.51291	4.52719e-15	8.88928e-14
IL12B	3.89669	5.67547	4.73424e-15	9.28022e-14
LOC110351515	-4.70605	5.5266	4.74868e-15	9.29294e-14
ADIRF	-3.12016	3.10396	5.23452e-15	1.02266e-13
ACSS2	-3.42519	9.49113	6.25216e-15	1.21943e-13
LOC106017909	7.48641	1.9312	6.2681e-15	1.2205e-13
GSC	4.23268	2.38631	6.36422e-15	1.23716e-13
COMT	-2.50071	10.7718	6.37625e-15	1.23744e-13
TSPAN32	4.26886	2.76676	6.51231e-15	1.26175e-13
CSF1	2.70178	4.30095	6.73181e-15	1.30211e-13
MASP1	-2.91156	5.55383	6.77065e-15	1.30746e-13
MYO1A	-4.32356	3.24007	6.86639e-15	1.32376e-13
LOC101798151	4.45792	2.38628	6.99281e-15	1.34591e-13
CBFB	2.50654	6.80855	7.0615e-15	1.3569e-13
LOC113843663	-2.91235	2.62506	7.10177e-15	1.3624e-13
FAT3	-3.42901	3.69088	7.19513e-15	1.37662e-13
DECR2	-2.50754	8.28644	7.19949e-15	1.37662e-13
ONECUT2	-3.03359	7.00067	7.21302e-15	1.37696e-13
LOC101790996	-2.70807	8.9846	7.33325e-15	1.39762e-13
LOC106015649	-7.86891	0.151857	7.40756e-15	1.40949e-13
LOC106015931	5.15271	2.32129	7.73174e-15	1.46878e-13
LOC106015878	3.20847	3.69808	8.71197e-15	1.6523e-13
LDLRAD4	-2.44278	7.94722	8.91252e-15	1.6876e-13
SORL1	-2.8507	5.84635	9.10293e-15	1.72087e-13
ADGRG7	-2.94978	4.16564	9.13114e-15	1.72341e-13
LOC101804267	-2.81805	4.37931	9.24223e-15	1.74156e-13
DLD	-2.46626	8.38695	9.95815e-15	1.87345e-13
MINPP1	-2.7118	8.05061	1.01585e-14	1.90806e-13
PXN	2.73473	6.59103	1.02063e-14	1.91396e-13
ISOC1	-2.99285	6.99153	1.08228e-14	2.02632e-13
LOC106017852	-3.97293	1.19207	1.09985e-14	2.05593e-13
TDO2	-3.15979	8.78929	1.10671e-14	2.06546e-13
LOC113843325	9.59874	1.91713	1.1531e-14	2.14859e-13
LGALS3	4.19265	4.87911	1.17481e-14	2.18557e-13
PTGER2	3.99033	1.37896	1.20547e-14	2.23903e-13
LOC101805181	-3.53011	2.03739	1.21631e-14	2.25229e-13
APELA	-3.15698	2.50126	1.21647e-14	2.25229e-13
LHFPL3	5.20232	1.94256	1.27591e-14	2.35862e-13
ATP6V1C2	2.93561	4.44733	1.3005e-14	2.40027e-13
GLP1R	-3.37652	3.18291	1.31159e-14	2.41692e-13
LOC101793887	2.71104	6.89889	1.3537e-14	2.49059e-13
FSCN1	2.91075	4.5397	1.36328e-14	2.50427e-13
PKM	2.73449	7.63156	1.4138e-14	2.59301e-13
GRHPR	-2.88661	6.3138	1.4464e-14	2.64864e-13
LOC101793813	-3.17785	3.25568	1.52287e-14	2.7843e-13
PTGS2	3.60216	6.01739	1.54247e-14	2.81573e-13
ECM1	3.629	6.58243	1.58699e-14	2.89249e-13
PLA2G3	-3.34933	5.22136	1.59871e-14	2.90931e-13
RFX8	4.53082	1.10264	1.64642e-14	2.99146e-13
SLC25A1	-3.5041	9.4547	1.77241e-14	3.21539e-13
LOC106015242	-3.90175	1.94411	1.79631e-14	3.25368e-13
LOC106016366	-3.29125	2.68752	1.81629e-14	3.28149e-13
EPSTI1	3.00336	8.55963	1.81727e-14	3.28149e-13
LOC106017226	-5.09948	0.979243	1.85302e-14	3.34087e-13
CLIC2	3.77484	5.09569	1.92176e-14	3.45947e-13
TRIM47	3.271	5.51747	1.9848e-14	3.56745e-13
LOC101804037	-5.57849	0.30758	2.11659e-14	3.79848e-13
FDX1	-2.55504	7.90364	2.13384e-14	3.82356e-13
BCO1	-2.4521	7.68455	2.2107e-14	3.95522e-13
LOC113842738	-4.38195	4.42738	2.26303e-14	4.04266e-13
GPC5	3.3075	2.80671	2.28107e-14	4.06866e-13
LOC101794290	-5.32294	0.887532	2.33613e-14	4.16052e-13
LOC101789531	2.58199	4.8416	2.37259e-14	4.21736e-13
LOC110351798	-2.59032	4.6508	2.37527e-14	4.21736e-13
EMCN	2.80155	4.4373	2.3895e-14	4.23619e-13
LOC106014525	4.66344	1.82923	2.42583e-14	4.29409e-13
LOC101789732	-3.23825	2.38442	2.59736e-14	4.59076e-13
RGN	-2.82492	7.16933	2.60869e-14	4.60383e-13
PARP9	2.89705	7.1303	2.63121e-14	4.63192e-13
CTTNBP2NL	2.60582	5.74619	2.63581e-14	4.63192e-13
LOC101792789	6.48189	3.1168	2.6365e-14	4.63192e-13
LOC113842883	3.95925	2.01741	2.75306e-14	4.82943e-13
TNFRSF6B	2.76238	7.20865	2.77012e-14	4.85208e-13
LOC106019470	-3.74696	3.24208	2.90896e-14	5.08764e-13
ATOH8	-3.50863	5.70854	2.99138e-14	5.22395e-13
FAM171A1	2.69068	4.56288	3.07088e-14	5.35478e-13
LOC101794304	3.76378	2.77127	3.3959e-14	5.91271e-13
THNSL1	-2.65647	5.84953	3.46038e-14	6.01601e-13
LOC113844878	-3.8701	4.63567	3.46725e-14	6.019e-13
EZR	3.08948	4.59951	3.53503e-14	6.12242e-13
LOC101790332	3.06618	2.87617	3.5373e-14	6.12242e-13
LOC101798847	7.24188	3.92357	3.59711e-14	6.21672e-13
LOC106017198	-3.96077	0.816984	3.61262e-14	6.23431e-13
TMEM220	-2.65675	3.85297	3.65523e-14	6.2922e-13
GLIPR2	3.60275	6.34618	3.65694e-14	6.2922e-13
LOC101804743	2.94264	4.47031	3.67631e-14	6.31622e-13
MAP3K8	2.52645	5.34151	3.87947e-14	6.65548e-13
ELOVL5	-2.92982	7.30903	3.91025e-14	6.69845e-13
CD86	4.29262	1.62368	4.16118e-14	7.11787e-13
F7	-3.29693	6.7958	4.45837e-14	7.61509e-13
LOC101805082	3.41648	3.20775	4.48557e-14	7.65035e-13
LOC101795679	-4.22253	1.46696	4.50895e-14	7.67902e-13
FBH1	2.82634	5.63264	4.84613e-14	8.24124e-13
LOC101805199	-2.66269	7.77469	5.23024e-14	8.88153e-13
TENT4B	-2.37032	7.48187	5.38614e-14	9.13299e-13
FMN2	-3.93755	4.25295	5.40923e-14	9.15884e-13
OPTN	2.32638	7.80195	5.667e-14	9.58141e-13
SCN3B	-3.57816	4.16177	5.99918e-14	1.01284e-12
FDFT1	-3.06459	7.59908	6.01665e-14	1.01432e-12
ENPP3	2.76774	4.59525	6.05352e-14	1.01907e-12
LOC106015286	-3.59549	2.62493	6.37115e-14	1.071e-12
CLDN5	3.22539	6.50837	6.39839e-14	1.07403e-12
PLAGL1	2.62753	6.51789	6.53894e-14	1.09605e-12
LOC110353338	-3.79848	4.80741	6.59492e-14	1.10385e-12
USP25	2.35458	6.87633	6.9035e-14	1.15212e-12
GOLT1A	-2.90312	4.35143	6.91056e-14	1.15212e-12
SLC25A43	-3.00694	4.45324	6.91292e-14	1.15212e-12
PRXL2A	-2.48004	5.98548	7.12449e-14	1.18569e-12
STOML3	-3.72438	2.3219	7.29202e-14	1.21184e-12
LOC113839772	5.18	3.99096	7.35207e-14	1.22009e-12
LOC113844788	3.13463	4.7142	7.65018e-14	1.26776e-12
QDPR	-2.57093	6.778	7.77218e-14	1.28615e-12
IDH1	-2.6322	8.12749	8.08894e-14	1.33584e-12
SEMA4B	2.90158	2.87437	8.09532e-14	1.33584e-12
LOC110351694	-2.94268	5.21865	8.23808e-14	1.35748e-12
LOC101800182	-4.7232	4.7068	8.33239e-14	1.37109e-12
FZD9	-2.84525	6.69255	8.57113e-14	1.40839e-12
UPB1	-2.65136	7.45835	8.61247e-14	1.41319e-12
HIF1A	2.86339	7.10677	8.81045e-14	1.44365e-12
TAGAP	2.93254	4.41163	9.03721e-14	1.47874e-12
PGPEP1L	-3.09016	2.73497	9.27579e-14	1.51565e-12
LOC101791564	3.33671	2.71204	1.01454e-13	1.65543e-12
NRXN3	-2.53229	7.58814	1.02065e-13	1.66308e-12
MRAP	-3.62698	1.08077	1.02211e-13	1.66313e-12
LOC110353740	5.09381	4.26087	1.04267e-13	1.69422e-12
LDHD	-3.27699	4.97907	1.04729e-13	1.69937e-12
AMOTL2	2.89678	4.99304	1.05902e-13	1.71602e-12
MPEG1	3.40096	6.53697	1.08375e-13	1.75367e-12
LOC113845301	4.99265	0.901193	1.08634e-13	1.75543e-12
PLEKHS1	3.5025	2.31219	1.09425e-13	1.76576e-12
ITGB3	2.77702	5.33853	1.18957e-13	1.91693e-12
PIM1	3.32557	5.67195	1.21086e-13	1.94855e-12
CSNK1G3	-2.78371	4.0161	1.2797e-13	2.0565e-12
C6	-3.35244	7.55587	1.32856e-13	2.13209e-12
LDB3	-3.64179	1.62794	1.37656e-13	2.20608e-12
SORD	-2.47434	8.72749	1.4293e-13	2.28747e-12
LOC106020078	-3.30486	5.56312	1.48713e-13	2.37677e-12
TKFC	-2.72872	7.77711	1.61509e-13	2.57775e-12
DENND2D	2.47255	5.50178	1.63422e-13	2.60472e-12
FOXRED1	-2.88866	5.99308	1.67984e-13	2.67163e-12
INHBC	-3.79691	6.42178	1.68077e-13	2.67163e-12
LOC113844751	-5.58465	0.337615	1.87202e-13	2.97158e-12
RGS20	3.76328	2.85729	1.95579e-13	3.10033e-12
APCDD1L	-3.51534	2.23489	2.07213e-13	3.2803e-12
TGM4	6.09653	5.20563	2.08105e-13	3.28998e-12
CARD9	3.28749	2.72757	2.17156e-13	3.42614e-12
HGD	-3.8617	7.7338	2.17305e-13	3.42614e-12
AGTR1	-3.26225	2.04672	2.18554e-13	3.4412e-12
LOC101798680	-3.99608	2.96857	2.20934e-13	3.47398e-12
TMEM106A	2.58141	3.63187	2.26612e-13	3.55847e-12
SERINC2	2.44392	5.71222	2.31251e-13	3.62644e-12
LOC101790941	3.37512	3.74895	2.3308e-13	3.65023e-12
VSIG4	2.64345	6.7478	2.38002e-13	3.72233e-12
DMD	-2.50728	7.73897	2.38349e-13	3.72276e-12
ACSL5	-2.63616	8.26136	2.5021e-13	3.90281e-12
LOC113840240	4.38137	1.72492	2.58364e-13	4.02462e-12
LOC101797260	-3.60899	2.34984	2.6266e-13	4.0861e-12
LOC110354210	-2.86902	2.19408	2.88909e-13	4.48846e-12
LOC101800035	-2.39456	7.033	2.94429e-13	4.56814e-12
ABR	2.40928	5.2354	3.02027e-13	4.67982e-12
ADAM23	-3.61154	6.45182	3.02848e-13	4.68632e-12
LOC101791461	2.61742	5.09551	3.10263e-13	4.79472e-12
PDGFRL	-3.01661	3.94447	3.10733e-13	4.79563e-12
SULF2	2.47042	8.08541	3.24917e-13	5.00793e-12
NLRC5	3.35985	6.37385	3.33491e-13	5.13329e-12
LOC113842965	-3.68849	1.14379	3.36757e-13	5.17676e-12
MTURN	-3.24974	2.48854	3.45002e-13	5.29653e-12
LOC110353925	-3.11532	1.85266	3.56449e-13	5.46508e-12
LOC101799421	-3.28966	1.43811	3.59274e-13	5.50118e-12
LOC101802919	2.78083	3.71313	3.64428e-13	5.57279e-12
CCDC62	2.87303	5.49711	3.74103e-13	5.71326e-12
HTR7	2.79075	6.09594	3.80061e-13	5.79547e-12
LIPI	-2.78601	7.03743	3.80478e-13	5.79547e-12
LOC101794933	2.2956	6.20164	3.97547e-13	6.04758e-12
HAPLN3	3.92238	1.70018	4.07386e-13	6.1892e-12
PDE4B	2.46817	6.26889	4.11876e-13	6.24928e-12
SMIM31	-4.1725	0.722976	4.2394e-13	6.42042e-12
SUGCT	-2.53936	5.7924	4.24255e-13	6.42042e-12
DEF6	2.94513	3.58517	4.38878e-13	6.63313e-12
SOX7	3.04586	3.13028	4.63468e-13	6.99573e-12
CGNL1	-2.50914	8.75836	4.6941e-13	7.06921e-12
TUBA8	4.70491	0.985393	4.69546e-13	7.06921e-12
TIPARP	2.36644	6.06929	4.79704e-13	7.21285e-12
WIPF3	-2.61738	2.95798	4.80378e-13	7.21369e-12
LOC113844764	-7.58565	1.52145	4.87293e-13	7.30815e-12
EHHADH	-2.91096	7.71339	5.26306e-13	7.88311e-12
ADAMTS2	2.62329	5.20618	5.28109e-13	7.89999e-12
LOC101796911	2.5874	4.4207	5.33986e-13	7.9777e-12
PROCR	2.94714	3.38726	5.39746e-13	8.05344e-12
43525	2.63334	5.17742	5.46252e-13	8.14013e-12
S1PR1	2.87721	5.03134	5.5283e-13	8.22766e-12
LOC101795762	-2.47315	5.6454	5.54073e-13	8.23567e-12
SHMT2	-2.6575	9.33967	5.58517e-13	8.29117e-12
SMTN	2.56674	4.21986	5.61391e-13	8.32327e-12
LOC101802378	-3.85112	7.07841	5.6604e-13	8.38155e-12
CASD1	2.64668	5.37367	5.99516e-13	8.86601e-12
MAFB	2.33394	8.45163	6.07888e-13	8.97846e-12
EVA1A	2.99936	2.56741	6.28612e-13	9.27283e-12
FAM208B	2.7051	4.49634	7.04931e-13	1.03855e-11
LOC110352807	2.7103	3.14558	7.12413e-13	1.04825e-11
LOC101790239	-3.66055	3.16432	7.18857e-13	1.0564e-11
ALB	-2.68744	15.5423	7.27703e-13	1.06806e-11
APOH	-2.72289	10.6679	7.38267e-13	1.0822e-11
B4GALT1	2.41221	6.15784	7.4063e-13	1.08431e-11
LOC101791081	-3.29787	5.6005	7.43272e-13	1.08681e-11
LOC101794161	6.85385	2.07595	7.63272e-13	1.11466e-11
ULK2	-2.70945	8.51285	8.35038e-13	1.21795e-11
LOC101790057	-2.72236	5.99445	8.41744e-13	1.2262e-11
SLC1A4	2.44003	5.68032	8.89889e-13	1.29472e-11
EPCAM	2.53521	5.17007	9.00104e-13	1.30795e-11
BDH2	-2.61366	3.09954	9.34321e-13	1.35598e-11
CHCHD6	-2.25406	5.72892	9.4494e-13	1.36969e-11
PTPRS	-2.5014	6.79784	9.6337e-13	1.39468e-11
SPP1	2.42501	5.95883	9.91113e-13	1.43307e-11
ECI2	-2.31882	6.73633	1.01256e-12	1.46227e-11
PRKN	-2.89655	7.031	1.01848e-12	1.46901e-11
LOC101792590	4.85057	1.39608	1.06754e-12	1.53786e-11
LAMP3	3.33067	6.95146	1.08687e-12	1.56378e-11
LOC101792487	2.98643	5.18461	1.13685e-12	1.63368e-11
MTUS1	-2.40501	6.80718	1.20493e-12	1.72939e-11
LOC101798073	-2.81883	7.94884	1.26889e-12	1.81894e-11
KCNN3	-2.97445	5.13667	1.27255e-12	1.82196e-11
PLEK	2.78633	5.06405	1.28789e-12	1.84167e-11
MEF2C	-2.54692	6.54546	1.30447e-12	1.8631e-11
BBOX1	-3.38865	4.62683	1.33665e-12	1.90673e-11
CASZ1	2.88714	2.7996	1.34227e-12	1.9124e-11
LOC113843339	-4.13327	2.22771	1.3873e-12	1.97415e-11
LOC101801610	2.74737	6.19133	1.3908e-12	1.97673e-11
ALDH6A1	-2.47423	7.12482	1.41761e-12	2.01239e-11
LOC113843354	-2.51789	6.26501	1.42052e-12	2.01408e-11
PLEKHB2	2.65881	6.22702	1.47724e-12	2.09196e-11
LOC113842690	-2.4456	6.0749	1.50073e-12	2.12264e-11
EPHA4	2.50135	3.3571	1.51704e-12	2.14183e-11
PSPH	-2.53592	8.09241	1.51796e-12	2.14183e-11
KIF21A	-2.43449	7.19995	1.62433e-12	2.28915e-11
LOC101794455	5.44347	4.01262	1.64573e-12	2.31651e-11
CHST12	2.70497	2.82543	1.78533e-12	2.50999e-11
HSD17B7	-2.42958	6.46645	1.81852e-12	2.55358e-11
ADAMTS5	-2.24458	6.12084	1.82968e-12	2.56617e-11
LOC101800207	3.59406	2.12389	1.85222e-12	2.59466e-11
SLC9A5	2.92481	3.54046	1.86005e-12	2.60251e-11
SHISA5	2.20983	8.34676	1.89835e-12	2.65292e-11
SNX22	2.85848	3.33837	1.9136e-12	2.67104e-11
AS3MT	-2.45502	6.9328	1.94312e-12	2.70901e-11
NNT	-2.37212	8.10644	1.9649e-12	2.7361e-11
LOC113840245	-3.97924	2.49753	1.98861e-12	2.76582e-11
GK	-2.59904	8.45295	2.00726e-12	2.78845e-11
OTOP3	-7.45027	-0.228799	2.04739e-12	2.84081e-11
LOC113839986	-2.72484	6.76581	2.10489e-12	2.91713e-11
CCN1	3.63358	6.23471	2.25587e-12	3.12267e-11
ANKH	-2.34345	7.40923	2.27212e-12	3.14144e-11
LPCAT2	2.47777	5.2152	2.38645e-12	3.29561e-11
PEMT	-2.53012	7.59732	2.40998e-12	3.32417e-11
LOC113843498	2.40657	6.62381	2.45905e-12	3.38787e-11
GJC2	3.87764	2.90403	2.49576e-12	3.43439e-11
LOC113842442	-3.4653	1.75104	2.57816e-12	3.54361e-11
LYN	2.21467	7.93433	2.62385e-12	3.60217e-11
LOC101799516	2.85451	2.624	2.72534e-12	3.73711e-11
LOC106018282	-3.04286	1.92711	2.74024e-12	3.75314e-11
CCDC78	-3.12982	2.12654	2.82578e-12	3.86576e-11
LOC113845469	-4.05182	0.630675	3.05493e-12	4.17436e-11
PIK3R6	2.56604	3.60551	3.1528e-12	4.30305e-11
CORO2A	2.52474	3.60643	3.15851e-12	4.30582e-11
OGFR	2.49984	8.34467	3.18307e-12	4.33424e-11
FZD1	2.70246	3.44694	3.19112e-12	4.34015e-11
HIVEP3	2.98959	4.52829	3.21041e-12	4.36064e-11
USP54	-2.51174	6.12364	3.21366e-12	4.36064e-11
ENPP6	-3.165	4.65797	3.3406e-12	4.52763e-11
CISD1	-2.22921	8.62323	3.34774e-12	4.53205e-11
ACADSB	-2.19732	7.11602	3.36427e-12	4.54916e-11
WWP1	-2.32534	7.86712	3.44341e-12	4.6508e-11
PAQR9	-3.05739	4.67498	3.463e-12	4.67185e-11
LOC106014260	2.67723	5.90114	3.50028e-12	4.7167e-11
LOC110354729	-3.52328	3.97065	3.56421e-12	4.79732e-11
APMAP	-2.48703	7.61957	3.61855e-12	4.86485e-11
GPR65	3.10532	3.65346	3.66986e-12	4.92816e-11
COTL1	2.33811	7.97874	3.68527e-12	4.94317e-11
ACOT9	2.42237	5.91	3.71573e-12	4.97831e-11
LOC101805432	-3.4969	6.00503	3.73119e-12	4.9933e-11
PRDM1	2.66418	3.86867	3.84303e-12	5.13709e-11
ANKRD22	3.05712	1.98941	3.88064e-12	5.18144e-11
FST	2.35366	4.93757	3.98732e-12	5.31779e-11
LOC110354267	4.73379	0.661521	4.16099e-12	5.54309e-11
UPP1	2.77438	3.72737	4.3185e-12	5.74636e-11
LOC101800784	3.756	1.03171	4.38001e-12	5.81978e-11
CFLAR	2.35694	6.96454	4.38364e-12	5.81978e-11
LRRC3B	-2.80831	2.1041	4.41776e-12	5.85843e-11
LOC110354597	5.54555	1.7473	4.61893e-12	6.11824e-11
ACAT1	-2.34544	6.54528	4.77364e-12	6.31602e-11
LOC101797614	-2.7117	9.45631	4.78513e-12	6.32406e-11
SERTM1	-3.59104	2.10894	4.81342e-12	6.35426e-11
ZMAT4	3.36253	1.38251	4.90523e-12	6.46814e-11
SNX10	2.17558	6.13031	5.00806e-12	6.5963e-11
LOC101792937	-3.56903	1.04768	5.30225e-12	6.97592e-11
LOC101804105	-2.16709	5.88993	5.32749e-12	7.00124e-11
PLEKHO2	2.84294	4.23445	5.35702e-12	7.03214e-11
LOC101790664	3.11618	3.82939	5.51079e-12	7.22588e-11
GREM1	3.86701	4.82815	5.73657e-12	7.51349e-11
ARL6IP5	2.13754	7.52882	5.82174e-12	7.61651e-11
LOC101792424	2.77653	4.4399	5.91266e-12	7.7268e-11
ACSS3	-2.23363	7.48051	5.94101e-12	7.75518e-11
AASS	-2.69461	4.72341	5.978e-12	7.79475e-11
LOC110353630	-4.35274	1.92435	6.05806e-12	7.89034e-11
LOC110353479	-4.62627	-0.0768267	6.13834e-12	7.98599e-11
ARPC1B	2.1804	7.458	6.18057e-12	8.03199e-11
P2RY6	3.39731	2.17972	6.30724e-12	8.18749e-11
FNIP2	-2.62281	5.83473	6.43762e-12	8.34747e-11
PER2	-2.38812	7.06643	6.69844e-12	8.67603e-11
MACROD2	-2.23642	6.67201	6.78324e-12	8.77615e-11
LOC110353268	3.67564	1.11058	6.83712e-12	8.83607e-11
LOC101790670	-2.64702	8.82488	6.86733e-12	8.86531e-11
ACBD5	-2.12298	7.79509	6.96967e-12	8.98748e-11
G6PC	-2.29894	7.67942	7.09529e-12	9.1394e-11
LOC101791848	-2.19016	5.305	7.14071e-12	9.18777e-11
LOC101791268	2.25863	8.33674	7.26818e-12	9.3415e-11
ARHGEF37	-3.28334	3.42804	7.60399e-12	9.76235e-11
CALML4	-2.82947	4.05624	7.67957e-12	9.84856e-11
RAB7B	3.12937	4.62337	7.89087e-12	1.01084e-10
ELOVL7	2.23213	5.14798	8.04349e-12	1.02927e-10
LOC110354291	3.34112	2.58273	8.22657e-12	1.05107e-10
ATF3	3.01048	7.66344	8.2319e-12	1.05107e-10
DRAXIN	2.53754	4.37822	8.36871e-12	1.06716e-10
MCFD2	-2.15075	7.34812	8.37619e-12	1.06716e-10
NFKBIE	2.65263	4.38823	8.56033e-12	1.08944e-10
TNFSF11	3.19441	2.79361	8.65118e-12	1.0998e-10
LOC101789439	2.80195	5.1357	8.68843e-12	1.10334e-10
HLCS	-3.48867	9.94102	9.20677e-12	1.16789e-10
AGTRAP	2.5286	5.86188	9.41048e-12	1.19244e-10
TFPI2	3.26859	6.61795	9.86407e-12	1.24856e-10
LMNA	2.24042	7.55035	1.01631e-11	1.28502e-10
MGST3	-2.25344	7.62311	1.03137e-11	1.30265e-10
BLVRA	-2.62858	7.19362	1.05458e-11	1.33052e-10
RUBCNL	3.11578	3.81813	1.10732e-11	1.39555e-10
IL13RA2	-2.83481	7.10141	1.11079e-11	1.39842e-10
DHCR7	-2.21927	5.01619	1.12454e-11	1.41371e-10
LOC113842844	-2.69103	2.81804	1.12535e-11	1.41371e-10
VDAC1	-2.48729	8.20596	1.16452e-11	1.46134e-10
ADAMTS18	-3.08239	2.07016	1.18146e-11	1.481e-10
LOC110354783	3.46117	1.43557	1.20062e-11	1.50341e-10
MRPL30	2.31256	5.51845	1.2347e-11	1.54443e-10
HS6ST2	-2.78475	4.52109	1.25107e-11	1.56324e-10
HGF	3.28061	5.2908	1.27672e-11	1.59358e-10
LOC110352957	-2.46653	5.81595	1.3257e-11	1.65296e-10
SLF2	2.12892	7.31893	1.39193e-11	1.73368e-10
NCF4	2.7939	4.97326	1.39554e-11	1.73632e-10
ACTN2	-3.29216	1.29854	1.40641e-11	1.74799e-10
LOC101795385	2.68542	4.7727	1.41801e-11	1.76053e-10
LOC101803775	-2.68991	9.86198	1.44799e-11	1.79584e-10
CNN2	2.34168	5.67322	1.47352e-11	1.82557e-10
SLC6A12	-2.34389	7.04916	1.47561e-11	1.82622e-10
LOC113844956	2.4038	4.52582	1.53451e-11	1.89711e-10
LOC101797524	4.0297	0.906995	1.56199e-11	1.92904e-10
LRRC32	3.19654	4.64661	1.65156e-11	2.03751e-10
IL2RG	2.48392	5.54018	1.6539e-11	2.03824e-10
GJB1	-2.82869	5.8386	1.66076e-11	2.04454e-10
BAG2	2.59606	3.18278	1.703e-11	2.09433e-10
CARHSP1	-2.21561	7.97244	1.74999e-11	2.14986e-10
MAP7	-2.39332	5.59145	1.75469e-11	2.15336e-10
LOC113844349	-2.53608	3.95599	1.77146e-11	2.17166e-10
LOC110352387	-3.89266	2.71272	1.80701e-11	2.21293e-10
UBALD1	2.24174	5.53554	1.90831e-11	2.33453e-10
NOXO1	3.2039	6.57281	1.94287e-11	2.37432e-10
LOC110351774	3.42024	4.74021	2.04031e-11	2.4908e-10
LOC101799835	-2.49491	6.27727	2.05789e-11	2.50964e-10
ALDH5A1	-2.35044	6.02395	2.08013e-11	2.53411e-10
CCDC102B	3.60485	1.31461	2.25049e-11	2.73879e-10
LOC101799932	2.41809	5.12458	2.28079e-11	2.77279e-10
VWCE	-3.01289	5.43543	2.29423e-11	2.78622e-10
GPD1	-3.84389	9.05173	2.33975e-11	2.83855e-10
SIGIRR	-2.88998	4.04501	2.38805e-11	2.89414e-10
LOC101796765	2.77983	2.85915	2.39825e-11	2.9035e-10
GTPBP2	2.96217	4.00562	2.40766e-11	2.91187e-10
DNAJC12	-2.58134	3.94828	2.41186e-11	2.91394e-10
TAT	-2.75395	10.5494	2.52701e-11	3.0499e-10
P2RY2	2.41997	4.47363	2.55372e-11	3.07896e-10
CPNE2	-2.5768	2.90329	2.61253e-11	3.14661e-10
ZFAND2A	2.11369	6.2926	2.65124e-11	3.18995e-10
SEMA3C	4.60908	6.51575	2.70291e-11	3.24878e-10
SH3TC1	-2.446	7.55956	2.73114e-11	3.27933e-10
UNC13D	2.65885	3.83774	2.76162e-11	3.31252e-10
SBK1	-3.0163	1.43035	2.86712e-11	3.43554e-10
LOC113845093	4.37416	1.62238	2.87265e-11	3.43865e-10
ALDH7A1	-2.2334	7.75727	3.04126e-11	3.63675e-10
GSDMA	2.62258	6.22608	3.04712e-11	3.64003e-10
CD40	2.21209	4.27768	3.08645e-11	3.68325e-10
UNC13C	3.73685	2.41826	3.15995e-11	3.76711e-10
HHIP	-2.67106	5.29445	3.18932e-11	3.79825e-10
LOC106020083	3.71904	2.31323	3.19889e-11	3.80576e-10
HS3ST3B1	-2.45669	4.83678	3.21429e-11	3.8202e-10
LOC106018037	-3.59948	1.25544	3.38354e-11	4.01727e-10
LOC101792370	2.47086	7.56625	3.48525e-11	4.13382e-10
CH25H	3.0056	2.67966	3.5127e-11	4.16216e-10
GASK1B	3.27967	2.67475	3.52405e-11	4.17137e-10
SOCS3	2.87918	6.24749	3.68125e-11	4.35304e-10
GSTK1	-2.09809	7.1075	3.7371e-11	4.41462e-10
LOC101791126	2.47423	4.34896	3.82583e-11	4.51487e-10
LOC106018273	-2.9596	4.36473	3.83333e-11	4.51915e-10
ADGRB3	3.0882	1.41198	3.91243e-11	4.60775e-10
LOC101798301	-2.64044	4.53776	3.95742e-11	4.65523e-10
GMPR	-2.76405	4.70641	3.96071e-11	4.65523e-10
LOC110351735	-3.69557	0.593523	4.06531e-11	4.77337e-10
VCL	2.0706	7.65922	4.18855e-11	4.91314e-10
EDN3	5.01659	1.59479	4.22154e-11	4.94686e-10
ADGRG6	2.4496	5.72646	4.29061e-11	5.02277e-10
DAAM1	-2.21359	5.52845	4.37383e-11	5.11507e-10
LOC110354478	-2.41766	5.02607	4.42794e-11	5.17317e-10
CD81	-2.03023	8.85428	4.50145e-11	5.24879e-10
LIN9	2.19071	4.78431	4.50166e-11	5.24879e-10
TDRD7	2.25762	6.73103	4.59654e-11	5.35407e-10
TMEM268	2.6171	3.39893	4.66174e-11	5.42461e-10
ZNFX1	2.4781	8.41501	4.67204e-11	5.43119e-10
SLC25A34	-2.95086	2.49476	4.72387e-11	5.48598e-10
SINHCAF	2.11688	4.36802	4.74019e-11	5.49534e-10
GDA	-2.22279	7.50763	4.74133e-11	5.49534e-10
LOC106019145	-2.42199	4.33761	4.85801e-11	5.62499e-10
LRRC8C	2.62893	5.39745	4.93018e-11	5.7029e-10
UBASH3A	2.68781	2.20049	5.00477e-11	5.78346e-10
IL17RA	2.41104	5.09493	5.30107e-11	6.1198e-10
OGFRL1	2.52603	4.56233	5.40215e-11	6.23034e-10
LAT2	2.37006	3.11782	5.4517e-11	6.28128e-10
TNFRSF18	2.61018	3.17828	5.56264e-11	6.39697e-10
THSD1	2.6963	2.89693	5.56306e-11	6.39697e-10
EGFR	-2.14468	9.76747	5.74449e-11	6.59911e-10
PPAT	-3.02226	7.19564	5.76996e-11	6.62185e-10
LOC101797491	5.75009	3.19171	5.77944e-11	6.62622e-10
HIP1R	2.45944	6.74924	5.80025e-11	6.64356e-10
LOC101795565	2.26882	8.84757	5.89588e-11	6.74648e-10
DZIP1	2.60889	2.38687	5.92407e-11	6.7721e-10
LOC101793706	-2.93492	2.32625	6.0542e-11	6.9141e-10
PRRG3	-2.48587	3.85463	6.07057e-11	6.92603e-10
INPP5F	2.58081	5.38828	6.1853e-11	7.05004e-10
CHL1	-2.9518	4.31762	6.28722e-11	7.15922e-10
MAST3	2.2444	4.29969	6.29505e-11	7.16116e-10
DBI	-2.35545	8.91299	6.38799e-11	7.25982e-10
MCF2L	2.20399	6.82668	6.44555e-11	7.31811e-10
GADD45B	2.61864	6.93016	6.48939e-11	7.36073e-10
PTCHD3	2.60453	3.18553	6.5018e-11	7.36766e-10
CNOT9	2.17928	7.4569	6.52167e-11	7.38301e-10
THBS1	2.71386	8.33572	6.53692e-11	7.39311e-10
TRIM13	2.18285	4.81811	6.56422e-11	7.41681e-10
LOC101799667	-2.95354	4.31859	6.59289e-11	7.442e-10
CDH12	3.12269	2.64924	6.74215e-11	7.60314e-10
FAM169B	-2.57082	3.65314	6.92682e-11	7.80386e-10
IGF2	-2.62067	7.01085	6.96934e-11	7.8442e-10
SDR16C5	-2.05441	6.95804	7.21167e-11	8.10913e-10
KCNAB2	2.24747	3.88824	7.31932e-11	8.22227e-10
MC5R	-5.36683	6.12305	7.51598e-11	8.42728e-10
LOC101804425	5.84942	1.18644	7.51624e-11	8.42728e-10
GNG2	2.75767	2.63448	7.6046e-11	8.51817e-10
LDAH	-2.12806	6.46126	7.74525e-11	8.6674e-10
LONP2	-2.05182	7.4493	7.93119e-11	8.86336e-10
LOC101797218	-2.88467	8.95427	7.93553e-11	8.86336e-10
LOC113843863	2.74572	3.23086	8.1744e-11	9.11278e-10
LOC106015848	-3.05353	2.6262	8.17444e-11	9.11278e-10
OLFML3	2.16379	5.36394	8.48442e-11	9.44933e-10
THBD	2.17072	6.19865	8.5441e-11	9.50673e-10
PDHX	-2.44021	8.50747	8.67496e-11	9.64315e-10
SLC22A18	-2.73064	4.77022	8.75864e-11	9.72692e-10
KCTD3	-2.10389	6.63329	8.78703e-11	9.74856e-10
LOC110351183	2.82549	6.07992	8.79481e-11	9.74856e-10
LOC101804496	-4.01801	3.82768	8.81186e-11	9.75819e-10
ANKRD6	2.96347	3.11697	9.15224e-11	1.01255e-09
LOC101800800	-6.27857	3.3469	9.59931e-11	1.06101e-09
LOC101802322	-2.08788	6.91119	9.76303e-11	1.07809e-09
HDAC7	2.23782	4.95339	9.90635e-11	1.09288e-09
PRKAG2	-2.25771	7.21494	1.04351e-10	1.15012e-09
RBP7	3.96893	3.80652	1.07502e-10	1.18374e-09
TMPRSS6	-2.59477	7.75601	1.08179e-10	1.19007e-09
KCNJ15	3.2703	1.51723	1.09084e-10	1.1989e-09
EGR2	3.13334	1.73912	1.11367e-10	1.22284e-09
TMEM123	2.22243	6.7418	1.12595e-10	1.23516e-09
LOC101805254	3.477	1.90678	1.13908e-10	1.2484e-09
HABP2	-2.51282	7.37088	1.1814e-10	1.29357e-09
SH3BGR	-3.31576	3.7756	1.18874e-10	1.30038e-09
TEN1	-2.85953	1.41118	1.22189e-10	1.33539e-09
LOC101793891	2.05088	4.93788	1.23175e-10	1.34492e-09
RGS14	2.58119	3.59237	1.28258e-10	1.39779e-09
AMN	-2.56366	1.80146	1.33218e-10	1.4505e-09
PAPLN	-2.34589	4.3075	1.34275e-10	1.46065e-09
MAX	2.1623	5.33956	1.35784e-10	1.47569e-09
KLF6	2.35252	7.06392	1.37106e-10	1.48807e-09
HYAL2	2.36888	4.03631	1.37178e-10	1.48807e-09
PIPOX	-2.53052	6.41424	1.37406e-10	1.48916e-09
NFIB	-2.16448	5.56716	1.41843e-10	1.53582e-09
PIK3R5	2.91523	5.17021	1.42609e-10	1.54269e-09
FGA	-2.57916	12.7337	1.441e-10	1.55737e-09
SAMHD1	2.05667	9.26624	1.46479e-10	1.58162e-09
LOC110354225	-2.35221	10.6972	1.47145e-10	1.58734e-09
CHDH	-2.71815	6.99347	1.50252e-10	1.61788e-09
MMP28	3.1484	1.97199	1.55825e-10	1.67634e-09
LOC101790536	5.98755	4.34288	1.58409e-10	1.70257e-09
GGACT	-2.62242	6.00592	1.58932e-10	1.70662e-09
BICD1	4.23208	2.33443	1.59486e-10	1.711e-09
PIEZO1	2.15553	6.16257	1.60204e-10	1.71713e-09
ICA1	2.1473	4.2525	1.60761e-10	1.72152e-09
HAL	-2.50244	6.40409	1.66432e-10	1.78061e-09
MYO6	-2.14805	6.08876	1.66858e-10	1.78353e-09
ACSS1	3.0854	4.74513	1.69704e-10	1.8123e-09
MBNL2	-2.09964	8.24784	1.74176e-10	1.85835e-09
ARAP2	2.37264	3.62802	1.74822e-10	1.86354e-09
GCAT	-2.26384	7.43668	1.75589e-10	1.87002e-09
SLC34A1	-3.71734	2.24851	1.78265e-10	1.89679e-09
MDGA1	3.10626	1.42062	1.82316e-10	1.93813e-09
CETP	-2.61897	3.28756	1.83532e-10	1.94927e-09
ZNF710	2.13912	5.25091	1.8431e-10	1.95576e-09
PPDPF	-2.43666	11.5325	1.87042e-10	1.98295e-09
PLA2G6	2.14888	4.96285	1.92757e-10	2.03984e-09
LOC101790034	-4.02054	0.599002	1.93621e-10	2.04713e-09
GATA2	2.59328	3.89124	1.94254e-10	2.05197e-09
LYVE1	2.71628	6.30716	2.05236e-10	2.16601e-09
AMPD3	2.56659	2.88376	2.08391e-10	2.19732e-09
LOC110354432	4.01634	1.63686	2.08811e-10	2.19977e-09
LOC106015850	-2.23059	2.96843	2.19016e-10	2.30519e-09
FBXO2	2.42229	2.92741	2.20807e-10	2.32195e-09
CMTR2	2.15501	5.96068	2.27862e-10	2.39399e-09
PLEKHM1	2.17671	5.78916	2.28692e-10	2.40055e-09
TLR4	2.58248	3.90754	2.29718e-10	2.40916e-09
IQGAP2	-2.06717	6.87579	2.31535e-10	2.42603e-09
ST3GAL5	-2.08791	8.52232	2.3237e-10	2.4326e-09
SH3YL1	2.30301	4.10253	2.53981e-10	2.65408e-09
TUBB6	2.10676	6.48282	2.54599e-10	2.65816e-09
LOC106016586	2.53343	5.23135	2.55395e-10	2.66409e-09
LOC101802994	-2.55138	9.74014	2.55639e-10	2.66426e-09
PQLC2	2.10201	4.45829	2.56598e-10	2.67186e-09
CITED2	2.41266	3.60677	2.57426e-10	2.6781e-09
LOC113844276	-2.40547	4.82105	2.5928e-10	2.69499e-09
LOC101798818	-3.40042	1.15721	2.63761e-10	2.73913e-09
LOC101792818	-2.19787	5.93551	2.641e-10	2.74021e-09
LOC101796360	3.35358	3.73198	2.66874e-10	2.76654e-09
FHL3	2.35	4.65949	2.74425e-10	2.83978e-09
TMSB4X	5.02663	3.79549	2.80009e-10	2.895e-09
BCKDHB	-2.43165	4.94392	2.87354e-10	2.9645e-09
ALDOB	-2.28184	12.8816	2.87493e-10	2.9645e-09
PMVK	-2.266	5.83156	2.89449e-10	2.97966e-09
LCP2	2.37007	5.76786	2.89474e-10	2.97966e-09
FMNL2	2.02438	5.30306	2.95416e-10	3.03816e-09
GNG4	-2.61063	3.32353	2.95864e-10	3.04009e-09
FAM92A	2.11775	3.65939	2.99918e-10	3.07903e-09
SCARB2	2.26177	8.07933	3.03914e-10	3.11732e-09
LOC101805041	3.26682	2.2751	3.11741e-10	3.192e-09
AMACR	-2.17327	7.63443	3.24431e-10	3.31902e-09
HOOK1	-2.13187	6.35204	3.25921e-10	3.33135e-09
SEMA3A	3.33022	3.45851	3.28806e-10	3.3579e-09
ASB2	3.02813	5.03777	3.31172e-10	3.37911e-09
LOC101794703	2.8063	5.09018	3.32793e-10	3.39269e-09
CHST4	-3.42819	5.41719	3.38957e-10	3.45252e-09
LOC101804397	3.88495	1.50667	3.41373e-10	3.47247e-09
DONSON	2.15923	5.00308	3.4151e-10	3.47247e-09
SGCE	2.39589	3.61548	3.42821e-10	3.48277e-09
CCL26	2.61963	2.78643	3.45715e-10	3.50416e-09
SFXN2	-2.52556	5.20373	3.45827e-10	3.50416e-09
LYZ	2.6781	8.45148	3.4643e-10	3.50723e-09
XPNPEP2	-2.01331	7.09586	3.49828e-10	3.53856e-09
LOC101797125	-2.49786	6.37298	3.93393e-10	3.97579e-09
LOC106015575	-4.14473	5.48109	3.95266e-10	3.99126e-09
LOC106014820	3.74724	2.3231	3.96449e-10	3.99975e-09
NUAK1	2.13149	6.70338	4.00145e-10	4.03277e-09
LOC106016760	-3.00734	4.10235	4.00749e-10	4.03277e-09
LOC101793849	4.55593	1.98177	4.00757e-10	4.03277e-09
TMEM171	-3.19296	1.23793	4.07498e-10	4.09707e-09
BPHL	-2.05897	5.68427	4.11573e-10	4.13449e-09
LOC101798355	-4.57213	5.76406	4.19005e-10	4.20553e-09
ACAT2	-2.61887	8.96927	4.25509e-10	4.26714e-09
PPP4R4	-2.59935	1.92599	4.293e-10	4.30147e-09
ARFGAP3	-2.0293	8.02174	4.31232e-10	4.31713e-09
TNIP3	2.72083	5.1104	4.35858e-10	4.3597e-09
CNP	2.75984	7.58211	4.37172e-10	4.3691e-09
NFAM1	2.89341	5.11424	4.41804e-10	4.41162e-09
LOC101793730	-3.23265	3.72047	4.58117e-10	4.57061e-09
TLCD1	-2.17837	6.97263	4.63199e-10	4.61736e-09
CMTM8	-2.66169	1.51088	4.63772e-10	4.61914e-09
HSD17B2	-5.00845	4.22532	5.08832e-10	5.05931e-09
ADGRG1	2.23661	3.13486	5.10343e-10	5.07002e-09
SORBS3	2.34824	5.4988	5.39353e-10	5.35366e-09
MPC2	-2.07785	8.10943	5.5541e-10	5.50837e-09
CSF3R	2.90914	3.78806	5.68793e-10	5.63153e-09
TMEM79	-2.80862	3.06548	5.85422e-10	5.79127e-09
LOC106018501	-3.80332	0.0377241	6.00541e-10	5.93079e-09
ARMH1	-2.73793	2.12153	6.1337e-10	6.05237e-09
F2	-2.27299	10.3508	6.20679e-10	6.11931e-09
LOC101797246	-2.58924	9.69687	6.23702e-10	6.14394e-09
PCSK9	-2.37434	8.74581	6.47841e-10	6.37635e-09
BTK	2.35488	5.06587	6.5459e-10	6.43736e-09
ST8SIA1	-2.22718	6.26018	6.66798e-10	6.55189e-09
NDUFA10	-2.03838	7.80244	6.7218e-10	6.59923e-09
CTTNBP2	2.4348	2.67659	6.97975e-10	6.84672e-09
PSTPIP2	2.4448	4.39032	7.01218e-10	6.87276e-09
MMD	-2.20207	10.4937	7.08274e-10	6.9361e-09
BTBD11	2.29228	3.69007	7.09956e-10	6.94675e-09
SLC4A3	2.86962	1.26194	7.12356e-10	6.96439e-09
TRPC3	2.5532	3.8379	7.14499e-10	6.97951e-09
LOC101796866	2.19048	4.89044	7.19941e-10	7.02679e-09
ARSJ	2.0829	5.44798	7.41198e-10	7.22823e-09
LOC101805242	-3.47022	6.82984	7.46346e-10	7.27236e-09
LOC101798888	2.81718	3.07928	7.69106e-10	7.48789e-09
LOC101794192	-2.52064	7.96238	7.95715e-10	7.7405e-09
TMEM238	-2.18739	2.82744	7.98637e-10	7.76246e-09
LOC101803865	-2.76343	1.56141	8.10228e-10	7.86622e-09
SUSD3	2.71472	5.00657	8.10659e-10	7.86622e-09
ASAP3	2.17492	5.84952	8.23811e-10	7.98721e-09
C9H2orf72	-4.27498	3.85106	8.29421e-10	8.02827e-09
LOC113845529	2.05046	5.66873	8.31909e-10	8.04569e-09
CEP128	-2.19124	5.87237	8.35911e-10	8.07771e-09
FLVCR2	2.04715	5.71403	8.39365e-10	8.10438e-09
SH3TC2	2.30845	4.99414	8.47085e-10	8.17217e-09
NDRG1	-2.2154	8.53586	8.50264e-10	8.19097e-09
LOC110353751	3.20913	3.28626	8.70779e-10	8.37309e-09
LOC110351302	-3.1355	0.838075	8.7337e-10	8.39111e-09
LOC113840198	-2.49409	2.62198	8.78706e-10	8.43543e-09
LOC101799353	2.11708	4.39379	8.96164e-10	8.59596e-09
DNAJC13	2.16675	6.75392	9.12235e-10	8.74294e-09
SLC39A14	-2.56742	7.3114	9.37072e-10	8.96627e-09
RAB27B	2.04248	3.71224	9.40491e-10	8.99161e-09
NELL2	-3.07672	2.99177	9.4486e-10	9.026e-09
GAS2L3	2.21662	4.36247	9.56292e-10	9.12774e-09
SC5D	-2.06503	7.4843	9.77659e-10	9.32407e-09
RAB3B	2.98197	1.35649	1.01336e-09	9.65666e-09
TTC29	2.78919	1.44916	1.09566e-09	1.04239e-08
TF	-2.23466	13.658	1.10513e-09	1.05055e-08
LOC113845355	-3.85495	0.895629	1.1067e-09	1.05118e-08
LOC101801322	-3.11414	0.952107	1.12912e-09	1.0716e-08
FOXF1	2.48404	2.56699	1.14197e-09	1.08273e-08
LOC101794111	-2.08454	6.31677	1.14269e-09	1.08273e-08
IRF5	2.57606	3.4326	1.15378e-09	1.09235e-08
LOC101801190	3.04736	5.74714	1.18132e-09	1.11752e-08
DUSP1	2.58532	7.47629	1.19724e-09	1.13166e-08
LOC101796723	2.86884	4.05807	1.21596e-09	1.14843e-08
MAB21L3	-2.15286	3.22328	1.22389e-09	1.15489e-08
LOC106017518	-2.68858	2.50499	1.22478e-09	1.15489e-08
CD96	2.52394	3.17758	1.23217e-09	1.16047e-08
TTC9	3.2583	1.55962	1.23269e-09	1.16047e-08
LOC101791103	4.86608	4.20233	1.23975e-09	1.16618e-08
B4GALT6	-2.54178	1.99612	1.25676e-09	1.18124e-08
LOC101798651	2.6515	4.4147	1.2649e-09	1.18793e-08
SRGN	2.52397	7.40499	1.27362e-09	1.19516e-08
TRIM66	2.48811	2.00091	1.28407e-09	1.204e-08
LOC113843131	-2.74039	2.12863	1.31319e-09	1.23031e-08
LOC101794862	3.59468	2.23315	1.40684e-09	1.31384e-08
PAMR1	-2.47608	2.01701	1.41521e-09	1.3206e-08
LOC106014639	3.06893	1.19212	1.43175e-09	1.33496e-08
LOC113840297	2.72827	1.83259	1.45171e-09	1.3525e-08
WNT8B	-2.69056	1.80076	1.55062e-09	1.4435e-08
LOC101805059	2.43976	3.15441	1.56278e-09	1.45135e-08
UGCG	2.03603	6.06864	1.56966e-09	1.45658e-08
LPAR1	3.06845	2.36261	1.594e-09	1.47799e-08
PRUNE2	3.08944	1.78356	1.6004e-09	1.48275e-08
LAPTM5	2.07855	7.24892	1.60338e-09	1.4834e-08
DHRS7	-2.18102	8.96684	1.60364e-09	1.4834e-08
SPON2	3.94968	3.92602	1.6139e-09	1.49171e-08
LOC106014761	2.23083	2.86594	1.61569e-09	1.49218e-08
CCDC158	-3.23913	2.06389	1.68613e-09	1.55601e-08
LOC101796668	-3.12074	6.44276	1.72996e-09	1.59519e-08
PLEKHO1	2.14344	6.26768	1.73732e-09	1.60072e-08
RBFOX1	2.73408	1.90717	1.74463e-09	1.60619e-08
ALDOC	2.6349	4.97848	1.78656e-09	1.64349e-08
SERPINA10	-2.1161	8.67917	1.79957e-09	1.65416e-08
CKAP4	2.20966	5.19853	1.83576e-09	1.6861e-08
MEGF9	-2.09351	5.95586	1.83812e-09	1.68694e-08
NFKBIZ	2.47793	6.10462	1.85515e-09	1.70123e-08
TUBGCP5	2.62414	6.16175	1.87666e-09	1.71961e-08
SLBP	2.43175	5.50915	1.89138e-09	1.73174e-08
HSD17B4	-2.18557	8.84793	1.91848e-09	1.75518e-08
NUDT4	-2.1199	6.33693	1.93856e-09	1.77216e-08
LOC110352865	2.15205	5.01032	2.00097e-09	1.82635e-08
ALDH1L2	-2.2456	6.92072	2.05764e-09	1.87662e-08
LOC101792626	4.80303	4.94214	2.10617e-09	1.91788e-08
LRRC8B	2.44855	5.58154	2.13495e-09	1.94115e-08
PLP1	-5.18385	-0.681662	2.13504e-09	1.94115e-08
SLC26A5	-2.0622	7.30139	2.15465e-09	1.95745e-08
FABP1	-3.30155	7.77412	2.26863e-09	2.0562e-08
ST3GAL1	2.00288	5.58168	2.28013e-09	2.06502e-08
LOC110351943	-2.28071	4.03197	2.30669e-09	2.0844e-08
LOC101789908	2.2241	7.88529	2.30688e-09	2.0844e-08
LOC113839780	3.1177	1.00372	2.43674e-09	2.19833e-08
LOC113843593	3.21737	1.19983	2.46658e-09	2.22354e-08
C4H4orf45	-2.83799	3.00255	2.48379e-09	2.23506e-08
RASL12	-2.37347	2.98859	2.48547e-09	2.23506e-08
LOC106014283	2.15478	4.43673	2.48702e-09	2.23506e-08
SLC7A2	-2.58816	8.52399	2.49558e-09	2.24103e-08
ENTPD5	-2.33375	8.28398	2.52561e-09	2.26626e-08
CKB	2.2902	3.5438	2.52856e-09	2.26717e-08
STC2	-4.21068	6.93163	2.571e-09	2.30168e-08
LOC106015620	-3.18813	0.621174	2.61755e-09	2.33977e-08
ANGPT4	2.73704	1.94596	2.62714e-09	2.34655e-08
LACC1	2.26128	5.19235	2.6298e-09	2.34713e-08
LOC101795838	-2.5691	9.63607	2.66737e-09	2.37885e-08
MARCKS	2.06644	7.15926	2.70733e-09	2.41264e-08
LOC113839742	-2.19215	4.47793	2.77646e-09	2.47236e-08
DTX3L	2.02942	6.76953	2.83179e-09	2.51971e-08
PGD	-2.16852	8.85181	2.93614e-09	2.61057e-08
LOC113839840	-3.52446	1.86216	3.07061e-09	2.72806e-08
SLC16A6	2.93271	5.02215	3.17693e-09	2.82037e-08
PTPRC	2.0597	6.83828	3.20069e-09	2.83931e-08
SCG2	5.5901	2.57514	3.22439e-09	2.85816e-08
TSPAN8	2.30206	3.79022	3.25079e-09	2.87938e-08
LOC101800496	-2.2313	2.87698	3.30557e-09	2.92568e-08
MYH10	-2.10008	7.89319	3.31049e-09	2.92782e-08
APOC3	-2.43995	10.9107	3.35183e-09	2.96152e-08
FAM49A	2.09279	6.76374	3.35367e-09	2.96152e-08
LOC113840340	2.92011	2.32661	3.44716e-09	3.03948e-08
NRG4	-2.25727	3.22625	3.5379e-09	3.11714e-08
PRAG1	2.56099	3.08223	3.64379e-09	3.20802e-08
LOC110353640	-3.92051	1.33955	3.82639e-09	3.36625e-08
ORMDL1	-2.40778	6.11055	3.86592e-09	3.39846e-08
SLC51B	-2.11215	8.21343	3.89508e-09	3.42152e-08
ZBTB16	-2.73393	3.62733	3.91721e-09	3.43837e-08
RNASET2	2.30983	8.15013	4.04515e-09	3.54534e-08
FAM81B	2.84494	1.53833	4.05091e-09	3.54773e-08
TDRD9	4.31313	2.49761	4.12851e-09	3.61299e-08
SFMBT2	-2.07862	3.68254	4.19351e-09	3.66438e-08
LOC101804106	-2.20095	8.74768	4.21493e-09	3.68035e-08
SYNE1	2.28943	6.65345	4.2608e-09	3.71762e-08
TOX3	4.11514	2.30653	4.3592e-09	3.80064e-08
NRROS	2.28192	4.23805	4.43322e-09	3.86229e-08
IRF4	2.86284	1.70838	4.46497e-09	3.88705e-08
FHOD3	2.60361	2.94927	4.52215e-09	3.92805e-08
DENND3	2.0973	4.03001	4.66508e-09	4.04619e-08
LOC106014731	5.68102	1.83946	4.73784e-09	4.10625e-08
HSBP1L1	-2.85	3.75602	4.83326e-09	4.18274e-08
HPSE	3.92695	3.90546	4.90619e-09	4.23957e-08
LOC101796759	-3.56096	4.71667	4.96493e-09	4.28716e-08
LRP1B	2.43624	1.68222	5.17682e-09	4.46024e-08
PTPRE	2.24098	5.38039	5.21292e-09	4.48472e-08
NPR2	-2.1316	4.70978	5.24231e-09	4.50669e-08
LOC106015285	-3.57587	0.056957	5.25087e-09	4.51073e-08
TMCC3	2.34384	3.19069	5.26788e-09	4.52202e-08
RIMS2	-2.6827	5.31999	5.34539e-09	4.58518e-08
SESN2	2.12556	5.45832	5.35013e-09	4.58588e-08
IL12RB1	3.69356	3.48696	5.37995e-09	4.60806e-08
CCDC160	2.89817	1.25729	5.72287e-09	4.89819e-08
PCSK5	-2.36746	6.17375	5.74868e-09	4.91667e-08
SPOCK2	-2.53131	2.45327	5.85983e-09	5.00808e-08
RHBDF2	2.11524	5.64766	5.94442e-09	5.07665e-08
BDKRB2	2.33091	2.53764	5.96762e-09	5.09275e-08
CZH9orf3	-2.08023	5.08352	6.12524e-09	5.21854e-08
PFKL	-2.07665	7.1794	6.12842e-09	5.21854e-08
GAS6	2.11411	5.15966	6.14859e-09	5.2319e-08
LOC101795226	-2.7224	2.75071	6.1575e-09	5.23566e-08
LOC101799420	-2.56913	6.58423	6.19027e-09	5.2597e-08
PLBD1	2.7772	6.11993	6.20128e-09	5.26523e-08
LOC101795849	-5.98303	0.726462	6.39298e-09	5.42405e-08
GRASP	2.47895	3.24573	6.73082e-09	5.70655e-08
LOC101801472	2.35317	2.13057	6.96329e-09	5.89508e-08
EFHD2	2.1954	2.32933	7.11063e-09	6.01546e-08
CFAP65	-4.13113	-0.143523	7.19664e-09	6.08317e-08
PLG	-2.10832	11.3056	7.2944e-09	6.1531e-08
LOC101793912	-2.11009	5.46068	7.31751e-09	6.16814e-08
PXMP4	-2.42818	7.2375	7.52356e-09	6.33269e-08
PTPN23	2.00228	4.90878	7.76137e-09	6.52815e-08
TENM3	2.10938	3.49374	7.88523e-09	6.62757e-08
GLIS1	3.24096	1.51715	8.10475e-09	6.80319e-08
CDA	-2.58041	5.3576	8.10583e-09	6.80319e-08
LOC113843039	-3.03685	0.942055	8.17548e-09	6.85673e-08
LOC110352626	-2.35118	1.55046	8.30382e-09	6.95936e-08
NR4A2	5.66741	4.00861	8.41036e-09	7.0436e-08
MGAT3	2.34546	4.36994	8.55488e-09	7.15438e-08
SPIRE1	2.39301	4.03652	8.72518e-09	7.28637e-08
ALDH1A1	-2.26153	8.70687	8.74148e-09	7.29477e-08
PRSS23	2.02099	6.96524	8.79678e-09	7.33567e-08
LOC101804322	-2.4426	5.54453	9.22535e-09	7.67662e-08
SLC2A12	-2.56259	2.3148	9.24792e-09	7.68992e-08
LOC106018295	2.71728	1.4606	9.55415e-09	7.92764e-08
DDA1	2.33018	7.67207	9.77023e-09	8.09552e-08
CCDC3	-3.02539	2.00184	9.77034e-09	8.09552e-08
STOM	2.03344	6.88694	9.83466e-09	8.13273e-08
KMO	-3.90401	5.19657	9.93317e-09	8.20716e-08
MADCAM1	2.53243	2.2498	9.98477e-09	8.24396e-08
HLX	2.31197	2.36039	1.02305e-08	8.43489e-08
FMNL1	2.35493	4.21773	1.03302e-08	8.51114e-08
CRHR2	2.57516	1.62768	1.0384e-08	8.54946e-08
LOC101804808	2.19344	4.52144	1.0595e-08	8.7109e-08
YPEL1	-2.06343	7.65589	1.06492e-08	8.74929e-08
LOC101799338	2.33458	3.27757	1.08265e-08	8.88245e-08
LOC101802708	-2.06488	5.81185	1.08695e-08	8.90521e-08
PDLIM7	2.12404	2.4325	1.09088e-08	8.93118e-08
LOC110353727	3.57603	1.01672	1.09514e-08	8.95974e-08
LOC101796470	2.68525	1.9747	1.12349e-08	9.17241e-08
LOC106018720	4.16195	1.33543	1.19921e-08	9.76391e-08
LOC101800842	3.05571	2.0507	1.19928e-08	9.76391e-08
SULF1	4.00326	4.79857	1.2043e-08	9.79797e-08
KNG1	-2.17931	10.7168	1.21208e-08	9.84749e-08
LOC113843266	2.55702	1.52803	1.25627e-08	1.01924e-07
HECTD2	-2.06312	4.38446	1.26699e-08	1.02651e-07
LOC113845101	-2.19825	5.90133	1.26948e-08	1.02782e-07
CHAF1B	2.06498	4.63363	1.31889e-08	1.06708e-07
GSDME	2.43674	1.65252	1.3464e-08	1.08783e-07
RUBCN	2.67297	4.47443	1.38083e-08	1.11411e-07
RTN4RL1	-2.96111	1.59371	1.3822e-08	1.11422e-07
LAPTM4B	2.60239	2.70359	1.38288e-08	1.11422e-07
COLEC12	2.0943	3.13296	1.39561e-08	1.1237e-07
RASSF6	2.00682	5.68692	1.39772e-08	1.12462e-07
KYNU	-2.3822	5.42958	1.43706e-08	1.15548e-07
IL7R	2.22844	3.66922	1.4746e-08	1.18485e-07
SLC46A2	2.86168	3.05488	1.49666e-08	1.20093e-07
LOC110352806	2.27853	2.49273	1.51256e-08	1.21285e-07
LOC113839883	2.88103	5.02025	1.51864e-08	1.21689e-07
ARHGEF17	2.41278	1.53611	1.52789e-08	1.22347e-07
MOB3C	2.2166	3.48125	1.54224e-08	1.23411e-07
LOC110352191	-3.12772	0.132816	1.55634e-08	1.24454e-07
LOC101803673	3.55441	0.510629	1.55964e-08	1.24633e-07
DGKH	2.06192	4.95194	1.58737e-08	1.26762e-07
C14H5orf58	2.38278	1.92205	1.67105e-08	1.33171e-07
HTATIP2	-2.35856	3.72782	1.70455e-08	1.35748e-07
IRF8	2.06865	6.2473	1.73276e-08	1.37901e-07
TLR5	2.80717	4.86632	1.78684e-08	1.42011e-07
LOC101792919	-2.7442	0.773202	1.83294e-08	1.45379e-07
SEC31B	-2.14014	5.87218	1.86296e-08	1.47559e-07
DAPP1	2.17221	4.42251	1.8707e-08	1.48071e-07
ITIH2	-2.24642	8.99871	1.88174e-08	1.48845e-07
JAM2	2.28409	4.20686	1.88801e-08	1.49239e-07
PTGR1	-2.38356	7.70924	1.92351e-08	1.5184e-07
ACE2	-4.03529	0.907228	1.9323e-08	1.52432e-07
LOC110351821	4.03815	2.18312	1.9611e-08	1.54494e-07
SHTN1	-2.30677	4.82255	1.97865e-08	1.55772e-07
CPN1	-2.16858	6.85928	2.00117e-08	1.57439e-07
LOC101798333	-2.60982	5.12431	2.01182e-08	1.5817e-07
HTR2C	2.36961	2.32334	2.02406e-08	1.59025e-07
SLC1A7	-2.95727	0.97254	2.0395e-08	1.60131e-07
LOC106020465	2.04072	3.18779	2.05072e-08	1.60903e-07
SLC13A5	3.38531	1.44845	2.09615e-08	1.64248e-07
ITGB2	2.8132	6.01362	2.10591e-08	1.64902e-07
FAM107A	-3.36005	2.62886	2.1199e-08	1.65886e-07
LOC101797126	-2.61725	3.48005	2.21405e-08	1.73138e-07
LOC101793441	2.96768	1.32792	2.22932e-08	1.74215e-07
LOC113843122	2.3421	2.97739	2.23681e-08	1.74684e-07
SLC9B2	-2.17799	4.98774	2.25556e-08	1.75913e-07
DOK2	2.49773	2.08462	2.29412e-08	1.78562e-07
LOC101794158	3.09214	5.63498	2.31363e-08	1.79841e-07
LOC113839880	-2.62912	4.29072	2.33726e-08	1.81557e-07
NINJ1	2.03164	7.5284	2.37876e-08	1.84413e-07
LOC110352617	2.62348	1.53361	2.45382e-08	1.8998e-07
TLR7	2.37763	3.40342	2.48176e-08	1.92016e-07
RGS19	2.37698	4.21001	2.56899e-08	1.98502e-07
SOX18	2.5945	5.69967	2.62183e-08	2.02317e-07
LOC106019569	-2.97047	0.593862	2.64286e-08	2.03671e-07
PLEKHH2	2.43293	3.22283	2.67292e-08	2.05716e-07
PCDH19	2.08635	2.77449	2.76831e-08	2.12777e-07
VIM	2.7632	7.86396	2.84462e-08	2.18499e-07
C1QTNF6	2.32708	2.00341	2.85253e-08	2.18963e-07
WBP2NL	2.02071	2.64547	2.90536e-08	2.22579e-07
LOC113843060	-2.67507	2.92787	3.06399e-08	2.33812e-07
LOC113843801	-2.42637	4.65552	3.07529e-08	2.34521e-07
LAMB3	2.42912	1.61397	3.26848e-08	2.48767e-07
LOC106016657	2.92054	0.91945	3.27174e-08	2.48853e-07
LOC101803633	-2.1998	4.60147	3.32314e-08	2.52433e-07
HIGD2A	-2.85866	0.833068	3.36133e-08	2.55169e-07
RNH1	2.16423	3.49598	3.37392e-08	2.55958e-07
LOC113843563	-3.15263	2.98235	3.39363e-08	2.57286e-07
AXIN2	-2.22088	5.56408	3.49883e-08	2.64746e-07
SLC15A1	-3.309	0.619821	3.53619e-08	2.674e-07
LIPC	-2.3701	8.03371	3.55177e-08	2.68405e-07
C2H8orf34	2.49348	1.61412	3.66997e-08	2.768e-07
DEPTOR	-2.45734	5.58686	3.70358e-08	2.78974e-07
43527	2.97969	0.530022	3.73351e-08	2.81048e-07
NETO2	-2.1032	2.6498	3.79479e-08	2.85477e-07
NCAM2	2.44421	1.6423	3.80752e-08	2.86066e-07
C3AR1	2.32625	5.74053	3.88185e-08	2.91341e-07
SLC35E4	2.31329	2.12004	3.88271e-08	2.91341e-07
LOC110351737	3.39222	0.354628	3.98825e-08	2.99068e-07
CD200R1	4.56252	2.38008	4.10874e-08	3.07707e-07
WWC1	-2.01245	5.66157	4.13512e-08	3.09485e-07
LOC106017517	-2.33082	1.7779	4.15068e-08	3.10252e-07
LOC101803756	-2.3425	3.4643	4.20877e-08	3.14192e-07
GPD2	2.1524	4.62814	4.21724e-08	3.14623e-07
SLC11A1	2.31992	3.49808	4.30314e-08	3.20827e-07
PLA2G4A	2.16402	5.31733	4.36556e-08	3.25066e-07
GDPD5	-2.45048	4.01745	4.40043e-08	3.27454e-07
B4GALNT3	-2.80024	5.13557	4.44664e-08	3.30681e-07
KLB	-2.73749	5.08841	4.51022e-08	3.35196e-07
TP53I3	-2.35283	4.01579	4.52505e-08	3.36085e-07
43712	3.68951	1.61881	4.64498e-08	3.44773e-07
SCG3	2.89292	2.13277	4.68396e-08	3.47446e-07
FADD	2.06719	6.0443	4.81463e-08	3.56685e-07
ALOX5AP	2.47142	4.99271	4.95245e-08	3.66522e-07
LOC113840216	-2.00387	5.408	5.14635e-08	3.80536e-07
ITGA2	2.32163	4.54992	5.19422e-08	3.83591e-07
METTL4	2.15088	4.49928	5.26686e-08	3.88465e-07
LOC106018900	-3.82657	1.84713	5.2807e-08	3.89239e-07
SERPINC1	-2.11001	9.27836	5.30173e-08	3.90543e-07
LOC101791942	2.28615	3.78775	5.45294e-08	4.01176e-07
PAK1	2.63824	2.10743	5.51885e-08	4.05514e-07
SERPINH1	2.07103	7.18025	5.67188e-08	4.16468e-07
ROBO4	2.43719	2.47253	5.67505e-08	4.16468e-07
KIAA0319	-2.95833	2.53737	5.71211e-08	4.18924e-07
KHDRBS3	-2.05469	6.19066	5.92703e-08	4.34141e-07
ETNPPL	-3.96916	7.55058	6.06751e-08	4.44152e-07
PRAM1	2.35464	2.58984	6.18272e-08	4.51455e-07
SELP	2.78104	4.50425	6.234e-08	4.54746e-07
CYTH4	2.64966	3.27754	6.23558e-08	4.54746e-07
PFKFB3	2.79187	5.0793	6.29798e-08	4.5901e-07
CYSLTR2	2.33723	1.57637	6.35253e-08	4.61833e-07
MYO15B	2.81308	3.94802	6.4947e-08	4.71582e-07
SNX16	2.1283	6.94706	6.50743e-08	4.72213e-07
ASB5	-2.42484	2.96258	6.55116e-08	4.75091e-07
DCXR	-2.03444	6.62656	6.75735e-08	4.8974e-07
LOC113844525	-3.19549	0.423456	6.79018e-08	4.91814e-07
NR4A3	3.41181	5.59063	7.09321e-08	5.13127e-07
GLDC	-3.36476	6.46713	7.16825e-08	5.17914e-07
MYCN	2.7563	2.25643	7.25492e-08	5.23852e-07
LAYN	2.11007	3.42836	7.31423e-08	5.27483e-07
RNF24	2.48237	1.14826	7.40692e-08	5.33838e-07
OTUD3	-2.0798	6.02391	7.4473e-08	5.36416e-07
LOC110351888	2.15653	2.25236	7.74387e-08	5.57092e-07
LOC101798148	2.53367	4.74332	7.94038e-08	5.70877e-07
NEU2	2.44664	1.30019	8.07957e-08	5.80526e-07
LOC101796188	-2.59369	3.15683	8.13048e-08	5.83467e-07
LOC113840211	-3.28975	0.376829	8.43665e-08	6.04325e-07
LOC101801917	-2.06182	6.47722	8.97228e-08	6.41513e-07
ME3	2.22532	1.93045	9.22553e-08	6.58653e-07
PLEKHN1	2.47035	2.93084	9.22892e-08	6.58653e-07
FMNL3	2.17762	2.23164	9.24053e-08	6.59079e-07
NMRK1	-2.04359	6.06407	9.2745e-08	6.60695e-07
EBF1	2.15433	2.68525	9.45941e-08	6.73047e-07
ACMSD	-2.4861	2.1665	9.52813e-08	6.77524e-07
LTBP2	2.15349	2.22404	9.55185e-08	6.78798e-07
CCN2	2.47393	6.40722	9.89334e-08	7.02211e-07
LOC106020611	2.29686	4.84257	9.95751e-08	7.06336e-07
CERCAM	-2.34803	2.50028	1.00556e-07	7.12864e-07
UGT8	-2.05095	7.19896	1.01901e-07	7.21082e-07
ARHGAP28	2.07942	2.94439	1.02331e-07	7.23691e-07
CLMP	2.16866	2.61352	1.02456e-07	7.24131e-07
LOC101795541	-3.08823	-0.0367247	1.05827e-07	7.47053e-07
LOC101792790	-2.21277	4.56621	1.06765e-07	7.51857e-07
TPM4	2.28968	7.24929	1.07961e-07	7.59827e-07
SDCBP2	2.16142	2.17099	1.08996e-07	7.65727e-07
ASS1	2.57683	3.52632	1.13611e-07	7.9671e-07
LOC110352811	-2.38945	1.19076	1.16991e-07	8.19429e-07
PTGES	2.51737	1.70461	1.17091e-07	8.19634e-07
GUCA1C	-2.19671	2.02867	1.18485e-07	8.27904e-07
LOC113844272	-2.65163	0.715589	1.19086e-07	8.31608e-07
LOC113843312	2.86864	1.07977	1.22281e-07	8.5188e-07
GFI1	2.04948	2.74073	1.25079e-07	8.70854e-07
LOC101795292	-2.92325	0.316008	1.25476e-07	8.73101e-07
SLCO4C1	2.30526	2.31416	1.27346e-07	8.83484e-07
LOC113842686	-3.65142	3.09826	1.27847e-07	8.86431e-07
MTSS1L	2.14039	5.29316	1.29585e-07	8.97947e-07
PAX9	-2.46303	1.01659	1.32238e-07	9.14705e-07
WDR63	-2.68843	2.58879	1.37729e-07	9.50438e-07
GDPD4	-3.70418	0.737763	1.38489e-07	9.55115e-07
SLC38A3	-2.11001	7.58451	1.3872e-07	9.56146e-07
LOC106015462	2.7558	1.35917	1.41137e-07	9.71656e-07
COL20A1	2.75725	1.84974	1.43435e-07	9.86315e-07
RXFP3	3.92545	2.10603	1.43877e-07	9.88773e-07
GPR132	2.37097	2.44996	1.44324e-07	9.90794e-07
PIP5K1B	2.74973	4.84116	1.49126e-07	1.02244e-06
LOC113842963	2.152	8.22013	1.52285e-07	1.04166e-06
ST6GAL1	-2.31316	8.93891	1.54173e-07	1.05333e-06
DDR2	2.80089	2.36678	1.57124e-07	1.07287e-06
C1QC	2.02382	8.25194	1.57837e-07	1.07669e-06
ABCG5	-2.29849	2.42166	1.61037e-07	1.09447e-06
LOC101803605	2.25068	1.61612	1.61509e-07	1.09704e-06
AHRR	2.7781	1.71407	1.64189e-07	1.11395e-06
LOC113843097	3.01113	4.57222	1.69019e-07	1.14539e-06
BSPRY	-2.08982	5.16769	1.70678e-07	1.15529e-06
GDF2	-2.29299	3.91356	1.72065e-07	1.16333e-06
EMP1	2.84176	3.41851	1.73362e-07	1.17142e-06
SLC1A2	2.53548	3.48492	1.7386e-07	1.17411e-06
LOC101790195	-2.21774	1.90354	1.74348e-07	1.17672e-06
XIRP1	-2.74872	1.47845	1.79172e-07	1.20719e-06
FLT4	2.03132	4.7756	1.83958e-07	1.23658e-06
LPAR3	-2.38988	0.780312	1.86559e-07	1.25335e-06
CDO1	-2.6986	8.75821	1.90788e-07	1.28014e-06
CHRNA9	2.53438	1.23431	1.90876e-07	1.28014e-06
TBC1D4	2.01624	4.89977	1.9519e-07	1.30757e-06
PGM1	-2.16452	8.35451	1.97439e-07	1.32059e-06
RAB26	-2.64526	1.65035	1.97738e-07	1.32161e-06
LOC106020356	3.27452	2.91909	2.01041e-07	1.34292e-06
FUT9	-5.53548	5.30991	2.01844e-07	1.34751e-06
CBL	2.02334	5.07992	2.0886e-07	1.39276e-06
LOC101803476	-2.51164	7.44197	2.10529e-07	1.40309e-06
SLC9A2	-2.82308	1.10143	2.10694e-07	1.40339e-06
XK	5.40385	2.96871	2.1153e-07	1.40815e-06
LOC101801461	-2.67564	0.782953	2.14451e-07	1.42678e-06
LOC106019172	-2.19993	1.86994	2.1692e-07	1.44239e-06
LOC106017043	-2.33905	3.8635	2.21667e-07	1.47027e-06
LOC101799927	-3.00305	0.964686	2.21742e-07	1.47027e-06
LHFPL6	2.03028	3.07099	2.29725e-07	1.51889e-06
MAPRE3	-2.01259	6.05677	2.30695e-07	1.52358e-06
RBM24	4.01971	3.099	2.32e-07	1.53133e-06
S1PR3	2.05663	4.32996	2.35701e-07	1.554e-06
CACNB4	4.03202	6.00098	2.41425e-07	1.58905e-06
LGR4	-2.06434	6.46255	2.42491e-07	1.59517e-06
JAK2	2.22216	7.83077	2.53142e-07	1.66149e-06
LOC113844997	-2.54373	1.12867	2.62132e-07	1.71472e-06
MYH7B	-2.33368	2.49012	2.77944e-07	1.8125e-06
KCNAB1	-2.80803	0.0756661	2.98762e-07	1.93805e-06
LOC101794146	-2.087	3.04604	2.99991e-07	1.94495e-06
LOC101795488	3.33488	1.97816	3.04557e-07	1.97345e-06
LOC101790397	2.16727	3.02265	3.09488e-07	2.00318e-06
LOC106015933	2.08396	2.66702	3.15348e-07	2.03998e-06
PDGFB	2.24011	3.7209	3.20711e-07	2.07009e-06
LOC101797999	2.25746	2.07749	3.22356e-07	2.07842e-06
SLC30A10	-2.03827	6.5599	3.35738e-07	2.15993e-06
LOC113840172	-2.38795	3.01571	3.38296e-07	2.17399e-06
LOC101794107	2.12443	3.68963	3.43909e-07	2.20763e-06
LOC113839914	-2.38815	0.609991	3.48646e-07	2.23435e-06
ARHGEF28	2.18258	3.87196	3.50047e-07	2.24088e-06
CNTNAP2	-2.14531	4.54741	3.52249e-07	2.25374e-06
LOC101790054	3.12887	2.22276	3.54716e-07	2.26828e-06
LOC101802461	-2.51135	3.04987	3.55156e-07	2.26985e-06
HYKK	-2.04589	3.33979	3.66238e-07	2.33684e-06
LOC110351879	-3.15521	0.310681	3.80991e-07	2.42172e-06
LOC113839804	2.13458	5.31338	3.83039e-07	2.43209e-06
IRF7	2.51402	2.41164	3.84005e-07	2.4369e-06
DHTKD1	-2.35697	6.24281	3.84481e-07	2.43859e-06
SLC19A2	-2.40284	3.47371	3.94481e-07	2.50066e-06
GALNT6	2.31827	1.90175	3.9498e-07	2.50247e-06
LOC101792942	2.36886	2.0525	3.97034e-07	2.51412e-06
TAGLN	2.81763	4.98319	4.00272e-07	2.53325e-06
LOC113845409	2.5308	0.795145	4.00588e-07	2.53388e-06
PLA2G4B	-2.1481	4.70145	4.02569e-07	2.54503e-06
MXRA5	-2.58594	2.76441	4.04443e-07	2.55549e-06
HRG	-2.21653	9.28004	4.32642e-07	2.72189e-06
TSHZ3	2.03274	1.99016	4.3833e-07	2.75027e-06
MGARP	-2.15115	6.71937	4.7439e-07	2.96221e-06
LOC106016904	-2.16585	2.58715	4.76408e-07	2.97322e-06
LOC113840127	2.8067	2.0327	4.78496e-07	2.98307e-06
ABCC10	2.03536	2.80608	4.84949e-07	3.02025e-06
LOC113844134	2.45792	3.76097	4.94852e-07	3.07846e-06
PDGFRA	2.1149	3.60744	4.97893e-07	3.09409e-06
VILL	2.59121	1.84114	5.0156e-07	3.11522e-06
LOC113844840	-2.43377	0.46347	5.32214e-07	3.30035e-06
LOC113843448	3.28337	0.0824071	5.42232e-07	3.35442e-06
MYOM1	2.02257	4.02866	5.50726e-07	3.39844e-06
PTPRT	2.50634	0.947897	5.56821e-07	3.43238e-06
TMEM169	2.11348	2.27518	5.57031e-07	3.43238e-06
MMP9	2.66807	2.85622	5.60155e-07	3.44799e-06
C1H21orf62	-2.6239	4.8591	5.63316e-07	3.46562e-06
LOC101789720	-2.51856	4.25356	5.65843e-07	3.47934e-06
VWF	2.16535	4.29322	5.68628e-07	3.49463e-06
TMEM106C	2.24915	4.20935	5.70527e-07	3.50445e-06
LOC101804465	2.12897	4.24566	5.79341e-07	3.55485e-06
MYT1L	3.39983	1.71824	6.07719e-07	3.71727e-06
ORC1	2.03423	3.65587	6.15641e-07	3.76375e-06
LOC101797522	-2.28081	4.94361	6.22688e-07	3.80485e-06
STX11	2.95628	2.14753	6.24147e-07	3.81177e-06
LOC106018404	-2.83192	1.57126	6.37218e-07	3.88956e-06
CD36	-2.37239	7.20379	6.40249e-07	3.90602e-06
LOC106014656	-2.4107	0.883331	6.44952e-07	3.93266e-06
LOC101802999	2.27076	5.09306	6.60564e-07	4.02156e-06
LOC106018642	-2.78078	0.306707	6.64131e-07	4.04117e-06
LOC113845392	2.67647	1.48637	7.34143e-07	4.43943e-06
ID2	2.24899	5.8817	7.41711e-07	4.48056e-06
LOC101792311	-2.33096	4.58354	7.43829e-07	4.49103e-06
B3GALT5	-2.53446	5.17356	7.45266e-07	4.49564e-06
LOC101796577	-2.88701	0.0480263	7.63238e-07	4.59398e-06
LOC101798079	3.22033	1.1058	7.80547e-07	4.69091e-06
RFK	2.30265	2.63217	7.95434e-07	4.77792e-06
LOC113844524	2.67897	4.2051	8.08217e-07	4.84972e-06
PPP1R3B	-2.23733	4.98269	8.18271e-07	4.90501e-06
PHKA2	-2.09873	5.84058	8.40297e-07	5.03446e-06
KEL	4.56451	5.93451	8.67533e-07	5.18287e-06
FBLN5	-2.40255	1.72051	8.6773e-07	5.18287e-06
MAT1A	-2.212	9.24857	8.73503e-07	5.20936e-06
LOC113844967	-2.71951	0.936278	8.76081e-07	5.22207e-06
LAMP5	2.32929	5.65356	9.01277e-07	5.36404e-06
LOC113845379	2.00939	6.18315	9.25075e-07	5.50008e-06
ALS2CL	2.16219	4.75199	9.47043e-07	5.62496e-06
LOC106020121	7.1886	1.69711	9.64717e-07	5.71566e-06
CELF6	2.3542	1.14026	1.01254e-06	5.97148e-06
ZP1	2.35326	4.04953	1.01571e-06	5.98112e-06
VWA3A	-2.52304	1.78081	1.04884e-06	6.16198e-06
ACE	2.56332	2.29087	1.05275e-06	6.17741e-06
DBN1	2.02714	1.46593	1.07323e-06	6.28812e-06
LOC101798226	2.27428	3.59935	1.0929e-06	6.40018e-06
LOC113845554	2.87515	1.49104	1.09463e-06	6.4071e-06
DUOX2	2.68864	0.661192	1.09662e-06	6.4155e-06
DCDC2	2.31724	6.36806	1.11029e-06	6.49226e-06
TCF21	2.19012	3.01837	1.19666e-06	6.96589e-06
TP53INP1	-2.4829	6.72245	1.22051e-06	7.10119e-06
METTL7A	-3.13115	6.68645	1.27739e-06	7.41371e-06
DBNDD2	2.42691	2.71873	1.31449e-06	7.61768e-06
LOC101795398	-3.13615	7.02863	1.3183e-06	7.63215e-06
ARL11	2.11711	3.11307	1.34376e-06	7.77187e-06
KDM4A	2.18271	5.14058	1.36794e-06	7.90781e-06
AQP11	-3.06038	2.40684	1.37686e-06	7.95151e-06
SSX2IP	2.29546	2.71299	1.38182e-06	7.9762e-06
WDR17	-2.29964	3.49766	1.38642e-06	7.99876e-06
LOC113843881	-2.26837	0.951213	1.38874e-06	8.00823e-06
CTLA4	2.55744	0.84051	1.40321e-06	8.08366e-06
SDSL	-2.22954	2.21753	1.40622e-06	8.09702e-06
SLC7A11	2.2062	3.84549	1.41293e-06	8.13165e-06
ALDH8A1	-2.79194	7.42884	1.55656e-06	8.90562e-06
HOXA3	2.03314	1.80294	1.57128e-06	8.98542e-06
FGF10	2.53162	3.19996	1.57435e-06	8.99859e-06
PTHLH	2.58035	2.25641	1.57975e-06	9.02503e-06
LOC101805457	2.51238	2.56979	1.58394e-06	9.04454e-06
REM1	-2.68862	1.02272	1.60057e-06	9.13507e-06
PTPN13	2.06246	3.90716	1.63555e-06	9.31649e-06
LOC101798679	-2.15202	1.15997	1.64509e-06	9.36625e-06
PLD5	-2.31556	1.80132	1.66108e-06	9.44349e-06
MFAP2	-2.20387	4.05128	1.70249e-06	9.65542e-06
ASCL1	-2.69431	1.54605	1.71047e-06	9.69596e-06
STAC	-2.50667	2.51986	1.72222e-06	9.75315e-06
LOC101789704	2.24641	0.909503	1.73352e-06	9.80284e-06
COL17A1	2.93051	3.08444	1.7787e-06	1.00438e-05
SGK2	-2.84016	5.63664	1.78201e-06	1.00576e-05
SPAG6	2.59106	1.07532	1.82851e-06	1.03051e-05
SAMD11	2.08489	2.56648	1.86286e-06	1.04785e-05
TMC3	2.63287	2.76749	1.86459e-06	1.04832e-05
RAB11FIP5	2.02492	5.29526	1.8664e-06	1.04883e-05
LOC113845197	3.13467	3.19041	1.90574e-06	1.06991e-05
LOC110351295	2.41869	2.25718	1.97999e-06	1.10946e-05
BRICD5	-3.19822	1.20657	2.0352e-06	1.13876e-05
RELL2	9.44186	3.76342	2.12771e-06	1.18541e-05
TDRD15	-2.61999	1.32407	2.131e-06	1.18668e-05
PNLDC1	-2.72219	0.334598	2.14145e-06	1.19193e-05
KCNE4	3.56342	3.22065	2.16244e-06	1.20247e-05
LOC110354227	-2.42957	4.13308	2.22902e-06	1.23654e-05
LOC101795770	-2.12863	2.1185	2.28313e-06	1.26476e-05
LOC101791991	2.20763	1.77164	2.29827e-06	1.27194e-05
LOC101799795	2.24549	4.24602	2.31174e-06	1.27819e-05
MTTP	-2.26425	9.56844	2.47278e-06	1.3595e-05
LOC106016772	-2.53959	0.168892	2.63373e-06	1.4446e-05
LOC101800414	-2.36682	6.84043	2.6739e-06	1.46525e-05
LOC101804154	-2.07665	8.20386	2.73115e-06	1.49103e-05
LOC101803951	2.07394	1.42828	2.74147e-06	1.49596e-05
RAB25	2.57563	5.65909	2.78635e-06	1.51833e-05
LOC101789961	-2.76287	1.00258	2.98708e-06	1.6209e-05
LMO2	2.0652	4.17913	2.99996e-06	1.62638e-05
FGF7	3.67475	2.25524	3.05445e-06	1.65439e-05
OLFML2B	2.02841	4.01692	3.06837e-06	1.66116e-05
ST8SIA5	-2.51871	3.71583	3.13323e-06	1.6947e-05
SRPX2	2.48737	0.939803	3.17875e-06	1.71853e-05
FRMPD4	2.54113	0.958842	3.25313e-06	1.75468e-05
CDHR3	3.76889	1.46979	3.30044e-06	1.77938e-05
LOC101802516	2.04655	2.50377	3.3253e-06	1.79195e-05
MICALL2	2.18074	3.82535	3.37305e-06	1.81601e-05
ITPRIP	2.11317	3.99839	3.37549e-06	1.81648e-05
LOC106016921	-2.39658	0.396222	3.48911e-06	1.87418e-05
LOC101792854	2.27624	3.82303	3.52156e-06	1.889e-05
SLC1A1	-2.8544	6.26747	3.53754e-06	1.89496e-05
TSPAN15	2.73523	0.994884	3.5981e-06	1.92475e-05
BMPER	-2.09196	3.646	3.84156e-06	2.03819e-05
ENC1	2.08698	2.36934	3.94701e-06	2.09224e-05
MAK	-2.02349	1.97924	3.95288e-06	2.0944e-05
LOC106018653	2.158	1.29808	3.9919e-06	2.11411e-05
ATP6V0D2	-2.34664	0.633925	4.41538e-06	2.32784e-05
KLF4	2.3527	0.973179	4.4197e-06	2.32906e-05
GGT5	2.0119	6.60503	4.57595e-06	2.40273e-05
LOC113840324	-3.28539	-0.0296289	4.60873e-06	2.41886e-05
HOMER3	2.65389	3.85334	4.61894e-06	2.42313e-05
LOC101794341	2.39075	5.39011	4.65859e-06	2.44283e-05
ROPN1L	2.01177	1.62179	4.67638e-06	2.45106e-05
LOC101802744	4.26849	9.32834	4.69161e-06	2.45794e-05
LOC113843055	-2.26291	3.836	4.71259e-06	2.46562e-05
FUT10	2.50179	1.04551	4.84151e-06	2.52967e-05
LOC110352422	-2.49467	0.33448	4.9424e-06	2.58123e-05
FZD5	-2.47078	6.54749	4.99069e-06	2.60412e-05
SHISA2	-2.02883	3.15911	5.11715e-06	2.66772e-05
LOC101793960	-2.03676	6.24542	5.15788e-06	2.68656e-05
LOC110352536	-2.22609	2.48806	5.17136e-06	2.69238e-05
LOC106015179	2.00761	3.02208	5.26501e-06	2.73991e-05
MACC1	-2.05028	1.00362	5.28414e-06	2.74864e-05
PKN3	2.07303	4.38704	5.36604e-06	2.78876e-05
SLC16A7	-2.20969	4.39846	5.4872e-06	2.84414e-05
LOC113843356	-2.2829	1.3483	5.49672e-06	2.84655e-05
LOC101792317	-2.25161	5.26252	5.51555e-06	2.85377e-05
LOC101799820	-2.42036	1.60533	5.51836e-06	2.85396e-05
RFESD	4.29382	4.91754	5.52148e-06	2.85431e-05
TMEM82	-2.01858	4.44563	5.60659e-06	2.89546e-05
COL6A1	2.00822	6.62361	5.65131e-06	2.91369e-05
GIMD1	-2.64779	5.01229	5.66136e-06	2.91759e-05
LOC101790111	3.79563	1.39325	5.99461e-06	3.07711e-05
FAM163B	-2.94892	-0.611937	6.10369e-06	3.12761e-05
GRIK4	2.04537	2.88424	6.33586e-06	3.23381e-05
CDHR2	-3.31924	2.14894	6.40111e-06	3.26426e-05
LOC110354144	-2.44196	0.00612335	6.5061e-06	3.31201e-05
PLA2G12B	-2.13815	6.34235	6.58144e-06	3.34463e-05
CDK15	-2.04194	0.760917	6.68794e-06	3.39571e-05
EVA1C	2.28424	3.26043	6.86384e-06	3.47294e-05
LOC110351714	-2.78173	-0.255631	6.91084e-06	3.49521e-05
LOC113843282	2.27256	0.617343	7.01473e-06	3.54622e-05
LOC110352593	3.65551	0.403911	7.12799e-06	3.59725e-05
LOC113842642	-2.17466	0.405108	7.73691e-06	3.87941e-05
PLCH1	2.25238	0.915233	8.09813e-06	4.05184e-05
EML6	2.10505	3.76455	8.25129e-06	4.11965e-05
SHOC1	2.26571	1.68385	8.26527e-06	4.12487e-05
CSRP2	-2.01606	5.10333	8.5975e-06	4.27424e-05
SHMT1	-2.58743	8.09393	8.81597e-06	4.3754e-05
RHOBTB3	4.95693	2.47819	9.07891e-06	4.49826e-05
NPTX2	2.04672	1.5729	9.12575e-06	4.51955e-05
SNTG1	2.46838	0.355416	9.25031e-06	4.57929e-05
LOC106018180	-2.35954	1.32275	9.37876e-06	4.63895e-05
TTLL9	2.44606	4.37067	9.61513e-06	4.74983e-05
EPHA7	2.19105	1.97582	9.98555e-06	4.92034e-05
TLCD2	2.50404	2.94419	1.0035e-05	4.94052e-05
LOC110354777	2.87463	2.02719	1.03822e-05	5.09431e-05
LOC101797779	2.61643	1.09233	1.05731e-05	5.18359e-05
NBEA	2.25739	2.59005	1.07735e-05	5.27965e-05
LOC101789606	2.71709	2.63179	1.085e-05	5.31489e-05
LOC110353614	-3.43702	3.01409	1.1292e-05	5.51062e-05
RERG	2.43694	1.51562	1.28818e-05	6.21634e-05
SLC16A9	2.04557	1.01616	1.30519e-05	6.29326e-05
LOC101796027	-2.35159	2.07456	1.3397e-05	6.449e-05
BBS7	2.24084	1.85739	1.4062e-05	6.73581e-05
LOC101794246	2.03882	1.01147	1.41022e-05	6.74953e-05
TUBB1	2.85751	5.08487	1.45101e-05	6.93624e-05
LOC101797872	-3.43327	2.04468	1.45185e-05	6.93743e-05
ANK1	3.54071	6.74446	1.46901e-05	7.01656e-05
GBGT1	2.1542	2.47061	1.49786e-05	7.13862e-05
RIPOR3	3.08254	5.49437	1.74133e-05	8.20982e-05
PHYHD1	2.02221	5.33777	1.77343e-05	8.33428e-05
LOC101793210	-2.24246	0.331634	1.81522e-05	8.51351e-05
LOC113842773	-2.08776	2.33469	1.83048e-05	8.56791e-05
UNC5C	2.28872	3.86613	1.85772e-05	8.68844e-05
CHRM3	2.1068	1.79232	1.87933e-05	8.78599e-05
LOC113843957	-3.5894	1.7018	1.9273e-05	8.98149e-05
LOC101801043	3.61266	8.20513	1.99464e-05	9.27684e-05
EPHA6	2.425	2.24236	1.99886e-05	9.29273e-05
HYI	-2.00348	3.59098	2.07219e-05	9.61071e-05
LOC106018526	-2.34525	1.21922	2.13848e-05	9.90637e-05
LOC101791057	-2.64746	2.11135	2.1995e-05	0.000101619
LOC106019218	2.83015	2.84598	2.21897e-05	0.000102427
KLF5	2.00387	3.84407	2.24374e-05	0.000103407
MYNN	2.43116	6.95164	2.29151e-05	0.000105442
RETSAT	-2.22196	4.66233	2.3063e-05	0.00010608
LOC101802933	2.78944	1.55731	2.5186e-05	0.000114985
LGALS1	3.02347	4.13594	2.55354e-05	0.000116444
LZTS1	2.12007	0.412936	2.67556e-05	0.000121487
LOC101795121	-2.75335	1.37102	2.76235e-05	0.000125136
LOC113845386	4.42836	1.8583	2.89434e-05	0.000130659
NTN3	2.71184	2.38477	2.95657e-05	0.000133314
CPS1	2.16928	0.446675	3.01768e-05	0.000135651
AOX1	-3.63887	6.85107	3.12522e-05	0.000139946
C4H4orf47	-2.02234	2.13197	3.13389e-05	0.000140281
LOC101796186	2.54687	1.73725	3.25888e-05	0.000145652
LOC113845374	3.11254	3.97146	3.26139e-05	0.000145709
CABLES2	2.00507	2.86863	3.29821e-05	0.000147241
LOC106018322	-2.2167	0.512446	3.37952e-05	0.000150698
MLF1	2.27531	4.86929	3.49837e-05	0.000155464
LOC106016407	-2.4707	2.41156	3.59375e-05	0.00015952
COL9A3	2.20336	0.445587	3.60447e-05	0.000159935
NR4A1	3.13304	4.10208	3.61516e-05	0.000160227
S100B	-2.14859	0.387058	3.73584e-05	0.000164969
LOC101800358	2.18141	8.63622	3.74022e-05	0.000165081
FBXO32	2.6009	3.26703	3.90187e-05	0.000171762
MPZL3	2.18807	1.17608	3.97282e-05	0.000174688
WNK4	4.18772	3.51984	4.08319e-05	0.000179271
RHAG	2.96241	6.46589	4.13137e-05	0.000181182
LOC101789851	2.31715	1.13004	4.20449e-05	0.000183836
IL20RA	2.08135	1.43318	4.30301e-05	0.000187548
C1QA	2.19213	8.60938	4.46096e-05	0.000193949
PIK3C2G	2.40059	3.29115	4.49118e-05	0.00019513
F3	2.59523	2.94774	4.8692e-05	0.000210302
LOC113843477	-2.35321	0.299058	4.9957e-05	0.00021513
CD7	2.56019	4.91093	5.25182e-05	0.000224422
LOC110354443	3.95557	3.8999	5.27686e-05	0.000225327
RNASEL	2.0769	1.90723	5.3054e-05	0.000226298
EFNB2	2.00589	3.66004	5.35285e-05	0.000228072
LOC113842427	-4.40319	1.98967	5.72771e-05	0.000242804
SNTG2	-2.98457	3.72875	5.99824e-05	0.000253628
LOC113839608	3.15536	12.1477	6.00083e-05	0.000253646
LOC101800520	2.62291	8.08444	6.66463e-05	0.000279178
CPLX2	-2.26758	1.89205	7.18416e-05	0.000298586
LOC101794088	-2.57108	-0.401567	7.20187e-05	0.000299109
LOC110352820	2.09077	1.66958	7.2322e-05	0.000300155
LOC101792412	3.14322	12.0413	7.24319e-05	0.000300505
LOC101790295	-2.31702	2.15135	7.70786e-05	0.000318314
TPBG	-2.10118	0.649523	7.74216e-05	0.000319391
SLC22A31	-2.00295	3.71957	7.79271e-05	0.000321363
SCRN1	-3.38677	2.29298	7.89638e-05	0.000325179
LOC101801503	2.31335	2.34138	8.35707e-05	0.000343063
MPPED1	3.45999	3.46384	9.17485e-05	0.000373874
ITGA2B	2.38664	1.28621	9.54574e-05	0.000387636
LOC106017629	-2.57922	-0.542114	9.72844e-05	0.000394188
LOC106018988	-2.32294	-0.265195	0.000104854	0.000422271
LOC101803170	-2.14377	2.43842	0.000111755	0.0004479
CERS1	2.17603	0.969369	0.000113516	0.000453405
JPH1	2.65072	2.05649	0.000115105	0.000459123
TAL1	2.65561	5.63204	0.000117291	0.000467523
LOC101798994	-3.83708	4.22021	0.000118108	0.000470458
NT5C3A	2.82509	6.9225	0.000119446	0.000475584
BAIAP2L2	2.06282	1.07398	0.000122344	0.000485016
ANO8	2.06572	1.38264	0.000125594	0.000497339
LOC101793527	2.20971	1.80964	0.000126612	0.000500918
LOC101804927	2.06126	0.757323	0.000127839	0.000505363
LOC101793821	2.10922	1.54151	0.000128061	0.000505623
REEP1	2.89899	3.12806	0.000129796	0.000510747
RPL34	-2.92061	2.81714	0.000135607	0.000531286
LOC113843948	2.20273	1.53676	0.00016439	0.000637852
BPI	-2.8974	6.20836	0.000177506	0.000683748
F8	2.11674	4.58626	0.000180011	0.000692482
VEPH1	2.17229	0.833356	0.000180448	0.000693913
LOC113843128	-2.35414	-0.566534	0.000184902	0.00070943
LOC110351437	-4.71463	1.49189	0.000185234	0.000710236
PROM1	-2.11812	0.766503	0.000203103	0.000772916
LOC106018053	-2.91955	1.19922	0.000213871	0.000809674
LOC101801058	-2.05343	0.242713	0.000217411	0.00082148
LOC113843820	3.20045	-0.561476	0.000221299	0.000833742
OTUD7A	-2.10746	3.56669	0.000236854	0.000887765
OTOP2	-2.30505	1.57348	0.000244903	0.000916172
LOC101804649	-2.05477	4.77281	0.000249561	0.000930319
LOC106016943	-2.04795	0.278475	0.000251463	0.000936811
CACNA1E	2.01697	4.00507	0.000271481	0.00100402
LOC113843742	2.96247	3.81543	0.000283447	0.00104563
NDUFA4L2	-2.57944	3.9504	0.000287613	0.00105933
DMTN	2.88463	3.79839	0.000305768	0.00112087
C10H8orf48	2.04135	2.11414	0.000307147	0.00112454
CLDN34	-2.20278	-0.347732	0.000321385	0.00117336
LOC113840158	2.1126	1.5049	0.000350134	0.00126605
CCL22	2.01198	1.59234	0.000364641	0.00131444
PLPP7	2.64904	4.07155	0.000377399	0.001355
BPGM	3.75935	6.87375	0.000403048	0.00143605
RBM38	2.55557	5.36773	0.000418879	0.00148702
TRPA1	2.50395	3.26577	0.000433236	0.00153332
CD109	2.05647	1.20109	0.000466802	0.00163626
LOC113844492	3.81943	2.35087	0.000468235	0.0016403
LOC101799119	3.66657	3.48063	0.000504187	0.00175206
PNP	2.97765	1.28282	0.000513108	0.00178041
LOC101800106	2.23289	2.45508	0.000539488	0.00186254
WFDC1	2.17471	0.27363	0.000550575	0.00189857
KITLG	2.04359	3.179	0.000565912	0.00194686
PDZK1IP1	2.31521	3.93185	0.000577443	0.00198303
SEC14L5	2.05693	2.03429	0.000606634	0.00207231
ANXA2	2.4024	7.33179	0.000639259	0.00217296
SLC29A1	2.19212	6.09704	0.000652696	0.00221606
LOC110352625	-2.3637	-0.570281	0.000659823	0.00223895
WBP4	2.18239	6.48009	0.000685199	0.002315
HTR1B	2.00121	1.33043	0.000708973	0.00238701
LOC101804932	2.30997	0.891174	0.000770928	0.00257556
LOC113844783	2.68234	8.82048	0.000786656	0.00262286
PODXL	2.05338	5.11254	0.000789119	0.00263032
LOC113840345	2.86389	1.50858	0.000798838	0.00265892
TNXB	2.83324	2.68886	0.000833863	0.00276135
LOC106016319	2.04222	2.20564	0.000834143	0.00276149
ARRDC2	2.73269	5.9774	0.00090613	0.0029829
LOC101804190	-3.47439	1.3611	0.000939065	0.00307658
CLDN16	3.02232	1.44681	0.000965011	0.00315363
LOC113843889	-2.99102	0.598644	0.000966907	0.00315894
LOC110354469	-3.84993	2.68985	0.000976014	0.00318424
ENPEP	-2.35686	2.93765	0.000982359	0.00319958
LOC101790094	-2.41419	2.06996	0.00107906	0.00347577
LOC106019815	-2.97476	2.43784	0.00108255	0.00348509
LOC101803381	2.48337	5.09737	0.00109041	0.00350655
NPR3	-3.03742	1.74868	0.001134	0.00363371
LOC110351435	-3.35699	2.88336	0.00133385	0.00420603
LOC113845273	2.09551	1.42479	0.00138559	0.00435624
LOC113844964	-3.95646	4.48873	0.001419	0.0044527
LOC101791385	-4.99241	3.16242	0.00209512	0.00627301
PPP2R2C	2.52648	1.96256	0.00231475	0.00685348
LOC113843350	2.03207	0.192336	0.00241818	0.00711269
LOC113842931	-2.53313	-0.419426	0.00264172	0.0076873
TMTC4	2.21346	4.13567	0.00288711	0.0083161
TENM4	-2.75983	5.34897	0.00319325	0.00910808
LOC101804486	4.07668	2.78898	0.00349105	0.00985168
SEMA3D	2.13265	5.09425	0.0035513	0.010012
LOC101805201	-4.94372	-1.94971	0.00361136	0.0101568
LOC106018797	-4.01918	2.70462	0.00399327	0.0110842
ACTA1	2.06608	3.94969	0.00468591	0.0127701
LOC113845404	2.63477	0.741032	0.0049287	0.0133446
LOC113841038	3.14979	1.96679	0.00592131	0.0156124
TMOD4	2.05595	3.15977	0.0069556	0.0179283
GLI1	-2.00759	1.61601	0.00814872	0.0206242
LOC106020185	-2.8924	0.786124	0.00867984	0.0218442
LOC113845450	-2.70851	-0.747945	0.0108354	0.0264114
STXBP5L	-2.26294	3.16912	0.0112413	0.027236
LOC106018310	-2.59144	-0.4746	0.0118004	0.0284138
LOC113845401	4.32866	2.71326	0.0183913	0.0414319
LOC101803540	-3.30846	4.85101	0.0225085	0.0490793

## Sheet: R6 vs R12
	logFC	logCPM	PValue	FDR
LOC113845523	-5.13836	1.92895	9.46514e-13	1.10581e-08
PIGR	-3.04949	2.07425	7.29376e-12	2.77689e-08
LOC101794290	-2.96513	1.87432	7.5469e-12	2.77689e-08
LOC113845401	-5.37156	1.02201	1.13962e-11	2.77689e-08
PCSK1	3.87209	1.25307	1.18843e-11	2.77689e-08
GPC1	2.49523	5.74153	2.88301e-10	5.0452e-07
LOC110351403	-5.80983	2.36504	3.06463e-10	5.0452e-07
PER2	-2.11909	7.46888	3.45473e-10	5.0452e-07
USP2	-2.67311	1.12971	4.0633e-09	4.74716e-06
LOC110354056	3.01128	0.825397	2.37247e-08	2.3098e-05
LOC113842606	-2.55067	2.56238	3.0604e-08	2.75036e-05
LOC106016319	-4.00055	0.724637	3.70794e-08	2.88799e-05
LOC113844288	3.69469	1.72517	8.3793e-08	6.11846e-05
COL28A1	-4.32571	1.77227	9.24711e-08	6.35494e-05
LOC101801058	-2.0472	3.57623	1.68139e-07	0.000109132
LOC101797394	-4.09743	0.341503	2.71255e-07	0.000158454
LOC113841086	4.57753	1.55063	3.51004e-07	0.000195275
LOC110352593	-7.55426	1.77235	5.33725e-07	0.000283432
LOC113845351	-2.36172	2.67922	1.00528e-06	0.00048936
LOC101797323	4.26551	1.85963	1.38713e-06	0.000621109
LOC106020235	-7.36727	1.7097	1.39105e-06	0.000621109
LOC101789732	-3.21694	4.0266	1.43541e-06	0.000621109
FGF23	-2.62839	4.31577	2.02812e-06	0.000846232
LOC106016697	4.37824	1.56608	2.45218e-06	0.000987892
LOC113845404	-2.83018	0.085016	3.14827e-06	0.00122604
LOC101802423	-3.15612	1.35668	3.65923e-06	0.00137906
EEF1A2	2.67474	-0.290591	7.0488e-06	0.00242209
LOC106019584	2.32839	-0.081653	1.39136e-05	0.00416802
FAM169A	2.37119	2.30837	1.7027e-05	0.00497317
LOC106017852	-2.08396	0.780584	2.28235e-05	0.0062869
LOC113843820	6.05521	0.590882	2.48892e-05	0.0064618
LOC101791385	9.59086	1.67467	3.48146e-05	0.00884216
MYOZ2	2.33954	0.690314	4.72642e-05	0.0115039
KCNG1	-2.24463	1.44619	5.43082e-05	0.0128173
LOC113840176	2.14841	0.660246	6.73099e-05	0.0140425
ACTC1	-8.24593	0.364599	7.59894e-05	0.0148967
LOC101790071	3.85724	0.731508	9.76782e-05	0.0175565
LOC113843466	-3.66169	0.662653	0.00010516	0.0183495
LOC113845740	-2.43594	0.474188	0.000109982	0.018622
CHAC1	2.71637	5.91544	0.000126366	0.0202238
LOC113842883	-3.68994	-1.38153	0.000130473	0.0205989
LOC106019749	2.37021	2.51602	0.000155958	0.0239745
LOC113845739	-2.20546	1.41742	0.000183118	0.0269335
LOC106016510	-2.32203	1.73706	0.00021974	0.0298514
LOC101792626	3.32926	2.81724	0.000313845	0.0390069
IQSEC3	3.1549	3.52696	0.000388708	0.0458715
LOC101792676	3.19957	-1.2412	0.000417006	0.0487188

## Sheet: R6 vs R15
	logFC	logCPM	PValue	FDR
CSMD2	-3.82986	2.02789	5.16102e-12	4.80245e-08
EEF1A2	4.09443	0.912798	8.22126e-12	4.80245e-08
LOC110354056	3.55549	1.34382	3.65664e-10	1.42402e-06
LOC106016697	3.36723	0.72429	9.26752e-10	2.05553e-06
PER2	-2.19014	7.46895	9.50386e-10	2.05553e-06
TOR3A	-2.01457	4.73488	1.05565e-09	2.05553e-06
LOC113842427	-4.56317	1.45547	2.99742e-09	5.0027e-06
LOC110353614	2.55642	4.05432	5.02619e-09	7.34013e-06
LOC101796567	4.00198	6.25042	7.69707e-09	9.99165e-06
ANK2	-2.0214	3.15153	1.20412e-08	1.17231e-05
TMOD1	2.15901	4.86021	1.44975e-08	1.23775e-05
LOC101791385	10.9679	2.95885	1.48322e-08	1.23775e-05
LOC101791228	-2.3093	7.81287	2.28705e-08	1.78131e-05
KCNG1	-2.3083	1.43443	3.43047e-08	2.50489e-05
LOC106018404	2.68486	2.15986	5.37251e-08	3.69218e-05
LOC106017514	2.24617	3.10699	6.52767e-08	4.23682e-05
C1QL1	-2.09016	4.48842	1.15295e-07	7.08944e-05
SCN4A	-2.03587	4.88444	1.21673e-07	7.1075e-05
COL28A1	-3.60533	1.80834	2.26957e-07	0.000120068
STOML3	-2.05344	3.21085	3.07317e-07	0.000143615
ACOT12	2.57429	1.52935	3.6919e-07	0.000165894
LOC101804037	2.16799	1.532	3.86452e-07	0.000167219
CADM2	2.07343	2.36576	4.72004e-07	0.000196944
KIF6	4.33521	-0.784484	4.96692e-07	0.000200098
LOC101792789	2.88094	-0.120767	7.05182e-07	0.000257458
LOC101803665	2.23284	1.15968	7.56865e-07	0.000267953
LOC101793813	3.21227	2.87042	8.13837e-07	0.000271659
PACRG	2.26626	1.26427	9.13081e-07	0.00029632
LOC113842875	2.3754	0.722374	1.06881e-06	0.000328603
CA7	-2.66509	4.01084	2.58338e-06	0.000718611
SLC13A5	3.91813	-1.12867	3.19361e-06	0.000823646
LOC106019295	2.00311	3.43699	3.24298e-06	0.000823646
LOC110354729	2.73113	5.22397	5.17554e-06	0.0012597
NLGN1	3.16064	3.93022	6.33686e-06	0.00147804
LOC106020235	-5.86206	1.71963	6.4399e-06	0.00147804
SLC15A1	2.04431	1.89176	6.45211e-06	0.00147804
LOC101797323	4.24473	1.87636	9.58862e-06	0.00211366
LOC113839784	-2.1795	0.50878	1.57362e-05	0.00311603
SMIM35	2.2551	0.939882	1.90929e-05	0.00366969
GAD1	2.02099	1.34367	2.4267e-05	0.00442986
REG4	-2.18235	5.64272	2.68909e-05	0.0047601
CHAC1	3.02373	6.19689	3.34609e-05	0.00566556
FAM169A	2.45795	2.4082	3.53114e-05	0.0058245
LOC101791793	2.06501	1.67192	4.10374e-05	0.00665889
PIF1	2.0479	0.43305	4.36117e-05	0.00697967
LOC106017884	2.15205	0.71395	5.26412e-05	0.00798711
LOC101794709	-9.46559	1.50905	5.69589e-05	0.00842343
LOC101795509	2.12317	0.506463	6.04277e-05	0.00868935
LOC101794161	-5.49737	2.06126	6.42079e-05	0.00903784
LOC101790195	2.83961	0.674529	7.95214e-05	0.01093
KL	-2.04851	3.09197	8.20442e-05	0.0111456
LOC106014292	-2.07995	1.42049	0.000103994	0.0133512
LOC101799512	2.07091	1.14059	0.000105358	0.0133793
LOC101800800	2.16543	3.46781	0.000111217	0.0135349
LOC101798355	3.65562	7.18748	0.000115527	0.0139145
LOC110353879	2.03116	2.4803	0.000120508	0.0141083
LOC101796643	3.05011	4.40803	0.000120759	0.0141083
APCDD1L	2.2715	3.39865	0.000122511	0.0141712
LOC106019470	2.20513	3.86471	0.000124221	0.0142282
LOC110351436	2.94591	-1.12556	0.000126422	0.0143397
LOC101789732	-2.11301	4.18889	0.00014133	0.0152885
LOC101798361	2.61626	1.4332	0.000145763	0.0155047
LOC113843042	2.58132	5.11394	0.000154099	0.0160745
LOC113844999	2.00115	3.5398	0.000177513	0.0178783
LOC101799766	2.04648	1.94346	0.000194993	0.0193059
AMIGO2	2.03249	0.426074	0.000222184	0.0211039
CHRDL1	3.16866	1.46071	0.000236514	0.0219301
LOC106015519	-4.96195	3.55684	0.000293844	0.0261767
LOC106014826	3.14164	-1.30982	0.000310636	0.0268827
LOC101801932	2.75584	0.679828	0.000331667	0.0280788
LOC101798586	-2.04578	5.95586	0.000391279	0.0312695
ARMH4	2.00825	2.77019	0.000421523	0.0323991
LOC101801378	-2.03306	1.4543	0.000440351	0.0336249
LOC110353266	3.87953	-0.607759	0.000481444	0.0354343
LOC106019059	-2.44388	0.958472	0.000482243	0.0354343
LOC110353925	2.06282	1.63717	0.000540952	0.0385362
DNMT3B	2.00207	0.626845	0.000642357	0.0430187
LOC113841086	3.66735	0.795098	0.000655227	0.0434944
LOC101792676	4.25099	-0.385403	0.000737404	0.0475495
ADAMTSL1	2.03192	-0.129031	0.000794089	0.0496114

## Sheet: R6 vs R24
	logFC	logCPM	PValue	FDR
LOC101791228	-6.04749	7.53736	7.3412e-37	8.57672e-33
NPAS2	-3.99767	6.66354	7.18796e-33	4.19885e-29
KCNG1	-6.186	1.19332	9.7808e-22	3.80897e-18
LOC101793813	3.37159	2.96685	5.53384e-21	1.61629e-17
LOC101801058	-3.67576	3.35974	5.09376e-17	1.19021e-13
LOC101796596	-3.02472	7.04223	9.82204e-17	1.91251e-13
LOC110354056	3.84276	1.52608	3.30743e-14	5.5201e-11
LOC101790195	3.84779	1.45704	6.11058e-14	8.92374e-11
KIF6	6.61434	1.17906	1.46288e-13	1.89899e-10
LOC101797216	-2.42741	6.58847	3.16475e-13	3.69737e-10
RNF152	-2.43379	5.58869	1.62691e-12	1.72793e-09
APOA4	2.71437	10.6733	2.15799e-12	2.10099e-09
NR1D2	2.55589	5.93114	4.62146e-12	4.15327e-09
REG4	-3.41334	5.45357	6.80954e-12	5.68256e-09
SCN4A	-2.43607	4.7845	7.91332e-12	6.16342e-09
RASL10B	-5.65882	0.0131873	3.53979e-11	2.58471e-08
LOC113842875	2.76772	0.998099	1.1435e-10	7.42194e-08
PPP1R3B	-2.85464	7.46579	8.99726e-10	5.53237e-07
CDHR5	2.14934	6.58989	1.05873e-09	6.18456e-07
LOC101797289	-2.42115	7.72734	1.65546e-09	9.2099e-07
RABEPK	2.58301	1.67545	3.66841e-09	1.78575e-06
PER3	2.00873	3.32034	5.22122e-09	2.33596e-06
SLC34A1	3.10915	2.03847	5.39853e-09	2.33596e-06
LOC101795509	2.6877	0.904212	9.20372e-09	3.84025e-06
MYOM1	2.63935	1.63432	1.79983e-08	7.00914e-06
VIL1	2.15215	2.93108	2.73538e-08	1.03088e-05
C1QL1	-2.30719	4.42029	3.88114e-08	1.39234e-05
CSMD2	-2.84296	2.09139	5.25785e-08	1.80669e-05
LOC113839722	-4.01089	0.734515	8.2719e-08	2.76116e-05
LOC101800325	2.41716	2.22557	9.95634e-08	3.23111e-05
MDK	2.93113	3.01254	1.04706e-07	3.30617e-05
LOC101797716	-2.46166	0.614273	8.51337e-07	0.000229012
TPBG	-2.06025	2.40614	8.9352e-07	0.000231978
LOC110353925	2.2346	1.71587	1.1331e-06	0.000285683
LOC106016639	2.95638	-0.409391	1.14929e-06	0.000285683
LOC101798994	2.46086	4.09022	1.41468e-06	0.000344328
LOC113841086	4.6747	1.61181	2.10855e-06	0.000483023
MFAP3L	-2.03515	2.51567	2.35861e-06	0.000529916
LOC101794161	-7.17527	2.01541	2.6661e-06	0.000569205
MRAP	-3.39718	4.21245	2.67964e-06	0.000569205
ACOT12	2.05492	1.09756	2.85584e-06	0.000585348
B3GNT7	2.13126	1.28732	3.48886e-06	0.000702764
LOC110353061	-2.19498	0.628288	3.61558e-06	0.000715946
LOC101791922	-3.02288	-0.410322	4.23252e-06	0.000824142
STAC	2.44235	2.26068	6.13582e-06	0.00115256
LOC101798818	3.00586	0.946511	6.65352e-06	0.00119589
DUOX2	-2.49506	0.219925	7.86857e-06	0.00134302
CACNB4	-4.11731	5.80221	9.04813e-06	0.00146818
LOC113843983	-2.20887	1.53249	1.25332e-05	0.00190163
LOC110351515	-2.16639	7.64521	1.2851e-05	0.00192485
LOC101791385	10.8081	2.83921	1.92428e-05	0.00264487
LOC101797569	2.01215	4.459	2.21382e-05	0.0029391
LOC110352593	-5.53356	1.76402	2.55292e-05	0.00327756
AK8	-2.66421	1.35598	2.72623e-05	0.00342479
LOC101793336	-2.34195	2.85703	3.34833e-05	0.00399169
COL11A1	-2.02729	2.62951	3.43893e-05	0.00405828
MGAT4C	2.81642	-0.282818	4.19446e-05	0.00475766
MUC13	2.71849	2.60925	4.61241e-05	0.00508366
LOC113844999	2.09649	3.5782	4.8809e-05	0.0053293
LOC110351436	4.1082	-0.326596	4.97901e-05	0.0053438
LRP1B	-2.01197	1.06352	5.21605e-05	0.00549001
LOC106018053	2.84258	0.954491	6.76289e-05	0.00669584
ACTC1	-8.27985	0.324118	6.82091e-05	0.00669653
PNP	5.7347	-1.68288	7.02987e-05	0.00684417
LOC113845404	-2.17839	0.126888	7.21873e-05	0.00696995
LOC110352422	-2.73841	2.70636	7.80195e-05	0.00745835
LOC113843689	-2.81351	1.80871	8.51909e-05	0.00789909
LOC101794704	2.07498	5.28074	8.88539e-05	0.00816191
LOC101792346	-2.01467	0.928895	0.000181276	0.0143098
LOC101794709	-7.28338	1.49732	0.00022354	0.0166568
LOC101797323	4.01252	1.64048	0.000231605	0.0171256
LOC113843042	2.17586	4.74224	0.000280992	0.0198692
SGCG	-2.89286	0.699081	0.000339987	0.022441
FAM169A	2.05059	2.03691	0.000374167	0.0241673
LOC101796567	3.12809	5.4133	0.000378381	0.0242892
LOC101790581	-2.18119	1.606	0.000412063	0.025922
LOC113843301	-2.49452	3.15441	0.000449949	0.028111
LOC110351437	3.93145	1.27656	0.000478718	0.0295919
LOC101792676	4.9899	0.199507	0.000529586	0.0322248
LOC113845401	-2.86431	1.12654	0.000651347	0.0373024
COL17A1	2.20304	0.0670486	0.000804567	0.0439648
FBLN7	2.00134	0.0101607	0.000882439	0.0466495
LOC101798355	2.03785	5.74065	0.000896238	0.046954
LOC106015519	-4.38351	3.54941	0.000921732	0.0476628

## Sheet: S6 vs S12
	logFC	logCPM	PValue	FDR
DDX60	4.91007	7.83137	4.96977e-49	5.80618e-45
LOC101797569	6.50163	9.73232	9.92311e-40	5.79658e-36
RSAD2	6.775	8.3775	3.35032e-39	1.30473e-35
LOC101791569	6.22236	3.32126	1.88305e-33	5.49993e-30
LOC101798516	4.44445	6.25805	3.67323e-32	8.58287e-29
TRANK1	4.42195	7.71307	1.5868e-30	3.08977e-27
LOC101798232	5.84497	2.5848	3.59333e-29	5.99727e-26
LOC113844284	5.23449	4.33242	1.67175e-28	2.44139e-25
LOC113839772	6.65929	2.45818	1.28906e-27	1.67334e-24
CMPK2	4.78995	7.71371	9.19463e-27	1.07421e-23
USP18	5.29094	7.26259	3.57798e-26	3.80014e-23
LOC113844523	6.09499	4.89347	6.24536e-24	6.08038e-21
LOC101802909	4.13117	2.66504	4.76751e-21	4.28452e-18
LOC101793492	4.92379	6.63196	1.25755e-20	1.04942e-17
TNFSF10	3.18406	7.45394	8.58487e-20	6.68647e-17
LOC101794704	6.0613	8.0532	3.00352e-19	2.19314e-16
LOC101791571	4.13641	3.65481	1.37611e-18	9.07412e-16
LOC101800921	5.95441	2.87992	1.39805e-18	9.07412e-16
LOC110353866	2.59893	7.4896	3.20285e-18	1.96941e-15
LOC101791974	3.33988	3.65788	1.55925e-17	9.10838e-15
LOC101790919	3.47333	3.15469	4.98804e-17	2.77501e-14
LOC101796809	4.11171	5.74922	1.40843e-16	7.47941e-14
LOC101794455	4.43017	1.4864	1.81353e-16	9.21193e-14
MC5R	-3.64066	6.96152	1.98267e-16	9.65148e-14
LOC101800424	3.63483	2.2982	2.36493e-16	1.10518e-13
IRF1	3.12389	6.69432	4.60513e-16	2.0693e-13
NET1	2.50855	6.1184	5.02504e-16	2.12714e-13
DHX58	3.2987	6.18559	5.09801e-16	2.12714e-13
MUC13	4.9576	3.16108	5.35061e-16	2.15556e-13
B3GNT7	6.41384	5.28152	6.80865e-16	2.65152e-13
LOC101795904	3.66746	3.09921	8.50864e-16	3.20666e-13
MITD1	3.04379	6.11424	2.21631e-15	8.09162e-13
LOC101804875	3.56291	2.86822	2.54788e-15	9.02028e-13
BCL2A1	3.8843	1.46638	3.76347e-15	1.2932e-12
PER2	-2.29968	7.60045	3.9105e-15	1.30532e-12
CD274	2.90988	4.44356	4.16984e-15	1.35323e-12
IFITM1	6.25002	1.5979	4.88078e-15	1.54114e-12
CMTR2	2.46534	6.02997	7.10039e-15	2.15658e-12
ZNFX1	2.81752	7.64716	7.19906e-15	2.15658e-12
LOC110354619	3.00235	2.79829	1.18196e-14	3.4522e-12
LOC101800860	2.75453	7.33537	1.42529e-14	4.06137e-12
HELZ2	3.43815	7.26239	1.47107e-14	4.09203e-12
MRAP	-3.36632	3.94137	2.10068e-14	5.70751e-12
LOC101799766	6.37202	2.18536	2.48812e-14	6.54902e-12
LOC101793511	3.86768	7.41508	2.52252e-14	6.54902e-12
LOC101795565	2.28637	7.79111	2.7149e-14	6.89525e-12
LOC101796105	3.12005	4.11656	4.11076e-14	1.02183e-11
LOC101800938	5.23496	2.54427	7.82411e-14	1.90436e-11
LOC113844117	3.7398	2.94155	4.40776e-13	1.04467e-10
P2RX7	3.33693	2.30309	4.47089e-13	1.04467e-10
LOC106020540	3.43804	3.34586	5.37976e-13	1.23239e-10
LOC110354297	2.67261	2.46458	6.88898e-13	1.54777e-10
CD83	2.57556	3.18197	1.05757e-12	2.33125e-10
KIF17	3.97876	1.09565	1.10965e-12	2.40075e-10
GAB2	2.46491	2.98597	1.23095e-12	2.61477e-10
NOS2	2.61574	3.05726	1.35072e-12	2.81793e-10
LOC101798362	7.91754	0.450635	1.45765e-12	2.98767e-10
SDC4	2.69456	5.77445	1.54898e-12	3.12012e-10
LOC101791001	-3.60462	6.02811	2.61403e-12	5.17622e-10
LOC101791673	7.60796	0.191401	3.06195e-12	5.96212e-10
PARP9	2.17069	6.35337	8.16012e-12	1.56286e-09
RNF135	2.03399	6.62978	1.15521e-11	2.17683e-09
GSC	2.83871	2.93947	1.23517e-11	2.29056e-09
FOS	2.75266	5.31763	1.66447e-11	3.03843e-09
NUGGC	2.89698	2.9731	2.73639e-11	4.91834e-09
CNP	2.84866	6.57896	3.82674e-11	6.77391e-09
EPSTI1	4.18641	8.0366	8.42173e-11	1.44693e-08
LOC101804425	4.35456	0.388726	8.75551e-11	1.48247e-08
RNF19B	2.4135	4.49575	1.1748e-10	1.96074e-08
DDX58	2.86739	6.46143	1.19171e-10	1.96094e-08
SULF1	2.58403	2.43969	1.28687e-10	2.08812e-08
LOC101799512	2.84627	1.49653	1.5248e-10	2.44031e-08
LOC101790937	2.13611	5.23885	2.17944e-10	3.44086e-08
VWA3A	-2.11635	3.99273	2.31113e-10	3.60013e-08
ZBTB16	-3.23266	3.87706	2.48617e-10	3.82183e-08
ARHGAP8	2.61424	3.33401	2.54546e-10	3.86216e-08
FGF19	3.33871	5.66168	2.71529e-10	4.06702e-08
APOBEC1	7.90608	5.6017	3.32978e-10	4.92429e-08
ATP6V0D2	-3.47349	0.704765	3.77643e-10	5.51501e-08
TUBA8	7.16466	-0.18733	4.07975e-10	5.88441e-08
B4GALNT4	2.92147	1.74421	4.88943e-10	6.96624e-08
LOC113842799	2.73865	1.2592	7.01714e-10	9.75967e-08
TDRD7	2.33726	6.41407	7.2311e-10	9.93893e-08
LOC101790301	3.94161	2.48629	7.53958e-10	1.02424e-07
LOC106020245	3.84154	0.556457	1.13213e-09	1.51629e-07
DIO3	3.53139	0.52571	1.14212e-09	1.51629e-07
LOC101795287	3.9858	0.429472	1.24592e-09	1.63551e-07
LOC113844524	4.13263	3.34772	1.35967e-09	1.765e-07
ACKR2	2.78488	1.97512	1.46359e-09	1.87902e-07
LOC106015878	2.2496	2.23362	1.54757e-09	1.96524e-07
LOC101790111	7.24714	-0.112444	1.70895e-09	2.14685e-07
LOC110352810	2.45557	2.07025	2.25504e-09	2.80272e-07
PIM1	2.22821	3.76935	2.48516e-09	3.05623e-07
LOC106015285	3.61802	1.11127	2.92241e-09	3.51985e-07
LOC101790812	-4.39144	4.10743	4.01123e-09	4.73573e-07
LOC106019470	3.36873	3.32519	4.03898e-09	4.73573e-07
ELF3	2.16212	4.22678	4.05352e-09	4.73573e-07
LOC110354052	-2.89591	4.9481	4.27412e-09	4.94401e-07
HSP90B1	-2.12138	11.4992	4.39478e-09	5.03375e-07
LOC101797524	3.99727	0.0936951	4.63228e-09	5.25427e-07
TDRD6	2.98304	0.840249	4.85196e-09	5.42214e-07
LOC110354056	2.70256	1.49304	4.8731e-09	5.42214e-07
GPC6	3.42164	1.50277	5.80841e-09	6.40185e-07
LOC101795149	2.80366	2.25338	6.11408e-09	6.67577e-07
LOC101797023	2.10439	2.45293	7.06768e-09	7.64553e-07
LOC110351632	2.73663	1.45813	7.57541e-09	8.11959e-07
EDN1	3.23874	0.637726	9.26182e-09	9.8369e-07
LOC101796889	2.44276	1.91418	9.38988e-09	9.88306e-07
LOC106018900	4.79881	1.10461	1.03383e-08	1.06887e-06
LOC106019295	2.11521	3.1936	2.41687e-08	2.45533e-06
LOC101798079	3.1608	1.08351	3.26313e-08	3.23078e-06
LOC101803839	2.31842	5.28822	3.87964e-08	3.79773e-06
CMYA5	-4.05873	0.98906	3.90078e-08	3.79773e-06
CDHR5	4.15049	5.9054	4.98355e-08	4.8118e-06
LOC113843448	4.26464	0.309931	5.20276e-08	4.91183e-06
LOC110354582	2.01581	4.03189	5.64584e-08	5.23495e-06
CDC25A	2.09303	4.5922	7.28121e-08	6.5943e-06
LOC110353216	2.06534	3.67636	7.40178e-08	6.65192e-06
CACNA1E	2.72324	2.72265	7.72036e-08	6.88527e-06
LOC101795891	2.13282	2.01909	1.01954e-07	9.02368e-06
LOC113844999	2.32584	3.02926	1.09353e-07	9.53408e-06
TMEM247	4.28495	0.692841	1.15724e-07	1.00149e-05
LOC101791793	2.0034	1.77294	1.19989e-07	1.03076e-05
LOC106016220	3.12541	0.383483	1.22934e-07	1.04835e-05
LOC110354053	-2.65604	4.8476	1.34711e-07	1.13225e-05
REG4	-2.16434	5.83232	1.4884e-07	1.24207e-05
GPC5	2.96669	1.21563	1.74162e-07	1.44307e-05
SYT1	2.19196	1.45906	1.95133e-07	1.59422e-05
NR4A3	2.84774	3.49049	2.15624e-07	1.7494e-05
LOC101791385	-7.32711	2.41794	2.58163e-07	2.05178e-05
LOC113844859	-2.38739	8.98336	2.74884e-07	2.16685e-05
RALYL	2.23788	1.45061	2.76351e-07	2.16685e-05
LOC101794158	2.54481	3.55639	3.13822e-07	2.42807e-05
LOC101805445	2.20008	1.66679	3.19195e-07	2.45339e-05
HAS2	2.89011	2.21251	3.27663e-07	2.46501e-05
EPHA5	3.16009	1.0766	3.27967e-07	2.46501e-05
WNT11	-2.26385	1.89292	3.29146e-07	2.46501e-05
TENM3	2.40822	3.29393	3.49954e-07	2.58767e-05
CELF2	2.25907	7.66363	3.59207e-07	2.63938e-05
TGFB2	2.1676	3.80332	3.88973e-07	2.80517e-05
SLC34A1	5.5284	2.67496	4.13406e-07	2.94501e-05
LOC101798818	3.39602	-0.0392385	4.36071e-07	3.06905e-05
APCDD1L	3.00054	3.35693	4.44443e-07	3.10924e-05
ELN	2.35759	1.70913	4.52604e-07	3.14748e-05
VCAN	2.83471	1.72655	4.70937e-07	3.2556e-05
LOC101803673	4.36542	-0.0301852	4.7767e-07	3.26352e-05
PML	2.74732	4.67393	5.07564e-07	3.4476e-05
LOC110352593	-4.79057	0.729289	5.24513e-07	3.54213e-05
ARMH4	4.11837	4.02571	5.451e-07	3.66e-05
LOC110351437	2.75338	1.53405	5.49742e-07	3.67008e-05
PNP	6.02417	0.60248	6.0659e-07	4.02659e-05
ASB15	6.9175	-0.337223	6.15429e-07	4.06218e-05
PTGER3	2.16942	1.19576	6.74322e-07	4.40118e-05
TAGLN	2.21087	4.06517	7.49778e-07	4.86648e-05
LOC113844288	7.84449	3.05782	8.21368e-07	5.30168e-05
LOC113842891	3.83226	-0.449393	8.62622e-07	5.50711e-05
LOC110351735	3.3134	1.00493	1.11846e-06	6.9505e-05
TNFRSF9	2.14703	1.66899	1.1769e-06	7.27497e-05
STOML1	2.45261	3.50067	1.25907e-06	7.74195e-05
CARD9	2.17437	0.951074	1.36475e-06	8.30439e-05
COL6A6	2.34319	3.71537	1.44751e-06	8.76231e-05
LOC101798355	4.27535	7.20821	1.5159e-06	9.12901e-05
PLK1	2.41851	3.95294	1.76657e-06	0.000104765
ABCG8	-2.21157	2.93274	1.8016e-06	0.000106304
UPP1	2.06507	1.17212	2.01348e-06	0.000117032
LOC101801364	2.29399	1.46109	2.10033e-06	0.000121476
LOC101801630	2.53515	2.10115	2.23949e-06	0.000128886
LOC101793849	2.80352	0.302877	2.50998e-06	0.000140981
LRRC31	2.15624	1.5483	2.59879e-06	0.000145271
LOC113843881	2.66104	1.21907	2.75869e-06	0.000152748
IL12RB2	2.70027	0.484628	2.78871e-06	0.000153682
ANKRD6	2.54821	1.63684	3.04408e-06	0.000165414
COL8A1	2.10125	1.78065	3.11217e-06	0.000168331
LOC113839999	-5.1293	1.20226	3.26495e-06	0.000174176
ACOT12	3.21054	0.434228	3.81685e-06	0.000199696
LOC113843957	3.12063	0.227795	3.82879e-06	0.000199696
C1H21orf62	-2.36088	5.40541	3.86415e-06	0.000200644
LOC110354597	6.21828	-0.889593	4.04863e-06	0.000206629
PTPN5	2.90803	2.80265	4.04966e-06	0.000206629
LOC101793813	2.37986	0.46029	4.29717e-06	0.000215666
TRPC4	2.70808	0.832283	4.46233e-06	0.000221024
SCNN1D	3.36037	-0.0625895	4.46475e-06	0.000221024
IRF7	2.66386	1.40635	5.0696e-06	0.000247059
LOC113840288	2.77862	1.19441	5.07532e-06	0.000247059
SLC26A9	3.54734	1.98585	5.0964e-06	0.000247059
LOC110352625	3.34397	0.581902	6.19685e-06	0.000296055
OTUD7A	-3.01409	2.94897	6.32729e-06	0.000299278
LGALS1	2.00254	1.35331	6.47401e-06	0.000304983
KIF23	2.09388	3.36277	6.52364e-06	0.000306087
RNF24	2.01874	1.08556	7.45045e-06	0.000345411
LOC101791174	2.6557	0.0277718	7.55904e-06	0.00034636
LOC101799119	5.35568	2.33447	8.10704e-06	0.000365693
TRIM35	2.39095	1.36501	8.24169e-06	0.000370337
NPAS3	3.32792	3.54052	8.4162e-06	0.00037673
LIF	3.21539	-0.494426	8.69829e-06	0.00038369
EVA1A	2.17327	0.957279	8.99423e-06	0.000395036
LOC101791057	3.12509	0.728026	9.12209e-06	0.000399151
MOXD1	2.89112	0.629082	9.42575e-06	0.000409306
LOC110354267	4.92521	1.95073	9.65551e-06	0.000414725
LOC101795488	2.26532	0.278603	1.00817e-05	0.000429758
LOC110353727	3.57456	-0.632087	1.07722e-05	0.000451081
LOC101805457	2.2458	0.941684	1.09557e-05	0.000457127
HSPB1	2.17829	1.72592	1.12842e-05	0.000469156
GAD1	3.12478	1.73708	1.19642e-05	0.000492499
LOC113842741	-2.02496	2.92657	1.28412e-05	0.000522731
CCDC187	3.07406	0.363292	1.29711e-05	0.000526184
LOC101794246	3.41308	1.61275	1.3842e-05	0.000555727
LOC110353839	5.93102	-1.08869	1.43462e-05	0.000572035
IL10	4.17734	-0.814361	1.47151e-05	0.00058475
MYO15B	3.52952	0.33202	1.61148e-05	0.000636293
LOC101790295	3.1509	0.405922	1.61885e-05	0.0006368
MYO3B	2.47022	2.84886	1.67047e-05	0.000650535
CDC20	2.39292	4.0103	1.76346e-05	0.000679951
LOC101794631	2.24601	2.00771	1.80643e-05	0.000690789
KLF4	2.41525	9.89875e-05	1.88121e-05	0.000713578
LOC101790094	4.16948	-0.177531	1.89143e-05	0.000715132
ZC3H12D	2.42696	0.498992	1.99953e-05	0.000751142
ANXA8L1	2.80018	4.30199	2.04372e-05	0.000758539
FOXS1	2.81153	-0.0287002	2.04519e-05	0.000758539
LOC113845301	3.79138	0.232996	2.18757e-05	0.000803692
LOC106020157	-2.73507	0.197133	2.20802e-05	0.000808661
LOC113845554	2.46478	-0.109946	2.41983e-05	0.000870458
CX3CL1	2.98963	0.698867	2.54299e-05	0.000908555
LOC106019749	3.17082	1.90919	2.61455e-05	0.000920055
GDNF	2.83513	-0.0188786	2.83471e-05	0.00097693
LOC113840171	2.46797	0.313059	2.89828e-05	0.000995901
SLC7A4	2.12959	0.799212	2.91301e-05	0.000998027
ROS1	2.24873	0.160963	3.18812e-05	0.00107339
CD7	2.1375	4.16925	3.29281e-05	0.00110229
FUT9	3.29017	4.46419	3.38888e-05	0.00113121
SRCIN1	2.08046	0.839505	3.48405e-05	0.00115966
LOC106014731	8.56604	0.989544	3.49456e-05	0.00115986
EPHA6	2.77275	2.01628	3.51481e-05	0.00116249
LOC113844137	2.71557	1.24402	3.60477e-05	0.00117688
DRC1	3.43999	-0.730701	3.60629e-05	0.00117688
LOC113844134	2.05404	2.27574	3.6475e-05	0.00118701
LOC101804639	6.25847	-0.896638	3.69288e-05	0.00119844
UBE2C	2.25229	4.49866	3.74662e-05	0.00120916
ADAMTSL1	2.14956	0.477391	3.83304e-05	0.00122689
SCIN	2.16659	0.817182	3.86078e-05	0.00123239
DEPDC1	2.13081	2.52111	3.91986e-05	0.00124445
SLC6A1	4.38189	0.824479	4.35247e-05	0.00137062
TRPA1	2.84328	2.52871	4.75756e-05	0.0014822
LOC106014639	4.05506	0.416904	5.08491e-05	0.00157578
LOC101798847	3.311	-0.41318	5.18658e-05	0.00159531
MYOM1	3.07833	0.949268	5.1889e-05	0.00159531
LOC101797318	3.81307	5.19305	5.38088e-05	0.0016484
RFX8	4.53591	0.0753888	5.38978e-05	0.0016484
ADAMTS15	2.57977	0.293882	5.44675e-05	0.00166147
CD109	2.50119	0.985079	5.74607e-05	0.00173019
GPR88	-2.59706	1.83835	5.83059e-05	0.00174664
CLDN16	2.88599	-0.417093	5.94778e-05	0.00176814
LOC113844150	2.52619	2.82438	6.39104e-05	0.00186536
DDR2	2.07933	1.65473	6.40253e-05	0.00186536
LOC113840176	-2.40789	0.841079	6.88292e-05	0.00199042
LOC113843061	-2.06133	0.547841	7.50725e-05	0.00214443
PDZK1IP1	2.29229	3.35707	7.62314e-05	0.00216168
LOC113839802	2.71026	-0.327539	7.89596e-05	0.00221751
LOC113843801	11.3666	3.64941	7.96704e-05	0.00223211
LOC110351694	-2.05552	5.09193	8.75626e-05	0.00241272
SPP1	2.11405	4.9745	0.000108942	0.00288611
LOC113842924	5.45983	-1.40153	0.000111354	0.00293109
FGF7	2.01211	0.76909	0.000112232	0.00293874
LOC101789865	2.13306	0.643043	0.000112337	0.00293874
LOC106017517	2.8883	2.66092	0.000112583	0.00293874
LOC113840177	-2.86608	0.324262	0.000117007	0.00303775
LOC101792487	2.18769	2.7983	0.000120186	0.00310649
RGCC	2.00501	1.82828	0.000121187	0.00312544
THBS2	2.15868	0.472621	0.00012452	0.00319029
KIF2C	2.04736	0.226372	0.000129244	0.00326831
PHLDA2	2.15332	5.97199	0.000133819	0.00336216
ARHGEF39	2.44162	0.742702	0.000146449	0.003639
SPON1	2.13548	1.24714	0.000160193	0.00391534
LOC101792789	3.31681	0.85831	0.000165485	0.00402785
LAMC2	3.6523	2.24913	0.000173148	0.0041709
COL17A1	2.30836	-0.0603621	0.000174032	0.00418358
STRIP2	2.54278	4.72686	0.000176998	0.00422876
LOC113842917	2.84373	-0.744719	0.000184444	0.00438872
LOC101802925	2.56144	0.387572	0.000221595	0.00511639
LOC101796188	2.45705	3.2699	0.000235667	0.00541376
LOC110352387	2.24656	3.03402	0.00023894	0.00547361
LOC110353268	2.46009	-0.484712	0.000241794	0.00551734
LOC101801957	2.77149	-0.793532	0.000251081	0.00568742
LOC106018720	4.92583	-0.170776	0.0002604	0.00586177
SPON2	2.59879	0.718337	0.00026115	0.00586733
CSMD2	-2.91692	0.853612	0.000286523	0.00630404
SMIM35	3.36949	1.55129	0.000289471	0.00635694
GCNT1	2.38362	-0.346406	0.000294906	0.00644845
PLCH1	2.00539	0.207521	0.000296692	0.00646689
LOC110353500	2.4314	-0.306827	0.000326252	0.00688015
LOC110352521	2.55529	-0.0109681	0.000333503	0.00700776
DZANK1	2.46098	0.701691	0.000350063	0.00730318
LOC106018090	2.14327	1.85455	0.00035226	0.00733593
NEUROD1	5.27604	-1.50957	0.000384485	0.00785303
LOC113844002	4.97869	0.43435	0.000397214	0.00807888
TMEM173	2.37192	-0.346505	0.000401462	0.00812874
PTPRT	4.03188	-0.947013	0.000415083	0.00836107
DNAH10	2.30324	0.216224	0.000427909	0.00858979
LOC101800964	2.60624	-0.366881	0.000446154	0.00884434
LOC101799054	2.89101	-0.69188	0.000454026	0.00896011
CCDC102B	2.36599	-0.0570709	0.000480294	0.0093699
GRIK4	2.70261	1.8902	0.000520813	0.00982983
LOC101804927	2.00999	-0.145407	0.000538127	0.0101076
DNAJC6	2.05992	1.82003	0.000547927	0.0102587
LOC110353266	6.39789	-0.817018	0.000562711	0.0104684
WFIKKN1	3.64071	2.85295	0.000621228	0.0113403
LOC110353577	2.0811	0.634432	0.000622411	0.0113442
GREB1	3.85548	-1.01096	0.000635667	0.0115318
LOC106014754	-3.77998	2.64406	0.000649287	0.0117243
LOC101796186	3.08871	-0.976584	0.000660832	0.0119144
ADAMTSL3	2.33157	4.03318	0.00068075	0.012157
LOC113843948	2.66562	0.0489079	0.00069058	0.0122615
ACTC1	6.10968	0.67558	0.000780716	0.0134855
PHLDA1	2.99742	2.95767	0.000866943	0.0146949
LOC106016639	2.80265	-0.477558	0.000870401	0.0146949
SLC26A3	3.2737	-0.367229	0.000922191	0.0153694
ENO2	2.04367	1.09008	0.000940513	0.015608
LOC101794014	2.04944	-0.403901	0.000955969	0.0157733
LOC101795736	2.13409	-0.204634	0.000975912	0.0160586
LOC106016319	2.90659	1.18912	0.000983781	0.0161199
WNT7A	2.35025	4.05093	0.0010771	0.017333
ZNF804A	2.15606	1.24071	0.00112399	0.0178418
MATK	2.15253	0.899569	0.001235	0.0193493
COL11A1	2.48331	4.82159	0.00130539	0.0201465
KCNE4	2.18239	-0.322628	0.00154395	0.0231255
HMX3	5.00589	-1.67276	0.00155853	0.0232546
CDH12	2.41756	-0.493352	0.001656	0.0243359
LOC101790071	2.94356	1.41437	0.00171102	0.0249561
CPXM2	2.31597	2.05055	0.00185195	0.0264829
IL17REL	3.51504	-1.25885	0.00188291	0.0266643
LOC110354729	2.03709	4.16132	0.00193903	0.0272937
LOC113842527	4.63648	-0.575264	0.00194331	0.0273209
LOC101793676	3.11371	0.0115929	0.00200967	0.0279844
LOC106020121	4.98969	-1.66824	0.00201923	0.0280532
BPI	2.63235	4.96283	0.00201941	0.0280532
IQSEC3	3.05509	3.75189	0.00221435	0.0301167
COL28A1	3.89197	1.76026	0.00236291	0.0316945
LOC110351737	2.36388	-0.345906	0.00259312	0.0341165
SLC13A5	2.34144	-0.781624	0.0030773	0.0388252
ZPLD1	2.0895	-0.53727	0.0032723	0.0408443
LOC106017965	4.77047	-1.78256	0.00336503	0.0416977
RPL34	2.12547	1.38009	0.00367467	0.0445344
LOC110351875	-2.20352	3.11773	0.00424794	0.0497282
CHRNA9	2.09899	-0.724025	0.0042569	0.0497694

## Sheet: S6 vs S15
	logFC	logCPM	PValue	FDR
APOBEC1	9.4477	7.08139	4.41903e-40	5.16276e-36
RSAD2	7.63566	9.15494	1.75243e-35	7.54784e-32
LOC101798516	5.21637	6.92465	2.55946e-35	7.54784e-32
CMPK2	6.11125	8.92575	2.58421e-35	7.54784e-32
DDX60	6.103	8.91885	1.42154e-31	3.32157e-28
LOC106018797	-10.0484	2.42655	3.20562e-31	5.39329e-28
LOC101797569	8.2572	11.3972	3.28277e-31	5.39329e-28
USP18	6.24195	8.11495	3.69309e-31	5.39329e-28
LOC113844284	7.18701	6.16307	6.68774e-30	8.68143e-27
TRANK1	5.96991	9.13982	7.22191e-27	8.43735e-24
FOS	4.48514	6.83161	9.24774e-27	9.82194e-24
LOC113843801	12.5534	4.9155	7.37308e-26	7.17831e-23
LOC101794704	8.00165	9.89822	2.25578e-24	2.02726e-21
LOC101802909	5.35619	3.72976	1.46551e-23	1.22297e-20
NET1	4.28187	7.64968	2.47285e-23	1.92602e-20
LOC101800921	8.95612	5.73564	4.44387e-23	3.24486e-20
LOC113844523	6.86138	5.56597	1.53809e-22	1.05703e-19
LOC101800424	6.01515	4.45059	3.46966e-22	2.252e-19
B3GNT7	7.57299	6.35116	4.37427e-22	2.68972e-19
FGF19	6.93283	9.04641	1.19265e-21	6.92155e-19
LOC101793492	7.43399	9.02185	1.24414e-21	6.92155e-19
TNFSF10	3.62896	7.78183	1.07411e-20	5.70403e-18
LOC101804875	4.87967	4.00241	1.89757e-20	9.63884e-18
IL10	7.32361	1.75802	5.69132e-20	2.77049e-17
LOC106020540	4.67961	4.41064	8.78528e-20	4.10554e-17
NR4A3	4.38434	4.81377	1.04477e-19	4.69463e-17
NOS2	5.22103	5.36668	1.28859e-19	5.57578e-17
LOC101794455	5.32794	2.20945	1.94013e-19	8.09519e-17
LOC110353866	3.21859	7.9579	5.31358e-19	2.14064e-16
ZNFX1	3.63078	8.30312	8.38511e-19	3.24842e-16
LOC101791673	9.40465	1.84008	8.61944e-19	3.24842e-16
NFKBIZ	3.39787	6.5076	1.52533e-18	5.56889e-16
LOC101793511	4.79304	8.21576	2.34343e-18	8.29646e-16
MUC13	5.49921	3.58686	2.70148e-18	9.28277e-16
LOC113844524	5.01724	4.09799	4.19977e-18	1.40188e-15
SDC4	5.31335	8.13817	6.54786e-18	2.12496e-15
LOC101795904	4.29906	3.59222	9.83342e-18	3.10497e-15
LOC101796105	4.40057	5.21247	5.82404e-17	1.79059e-14
ARHGAP8	4.16626	4.64509	8.22734e-17	2.46462e-14
TUBA8	8.21148	0.743432	1.09694e-16	3.20389e-14
IRF1	4.23072	7.63937	1.7683e-16	5.035e-14
CD274	4.79505	6.10767	1.81007e-16	5.035e-14
IFITM1	7.75685	2.9332	2.0625e-16	5.60375e-14
ATF3	4.00184	6.81156	3.34518e-16	8.79996e-14
CNP	4.47504	7.99996	3.38953e-16	8.79996e-14
RNF19B	4.61698	6.41717	4.67801e-16	1.18811e-13
LOC101790919	6.18913	5.64911	5.79584e-16	1.4407e-13
LOC110354619	4.25533	3.84223	7.01436e-16	1.70727e-13
DIO3	8.49689	5.07745	1.04928e-15	2.50179e-13
LOC106015878	5.64519	5.23931	1.1836e-15	2.76561e-13
HBEGF	3.38479	3.95109	1.32581e-15	3.03714e-13
PARP9	2.95422	6.94302	1.44649e-15	3.24987e-13
LOC101791974	4.95574	5.08235	1.882e-15	4.14857e-13
LOC101804425	5.21718	1.0451	2.08019e-15	4.50053e-13
LOC101796809	5.07908	6.59614	2.20169e-15	4.67679e-13
CD83	3.49906	3.90726	2.27561e-15	4.6778e-13
LOC101795565	3.28963	8.58738	2.28225e-15	4.6778e-13
DHX58	3.96233	6.71739	2.64572e-15	5.3293e-13
MITD1	4.21247	7.11175	3.11276e-15	6.1638e-13
LOC101800938	8.39653	5.52017	4.29317e-15	8.35951e-13
GAB2	3.40077	3.71197	5.42083e-15	1.03822e-12
HELZ2	4.53758	8.21751	5.87593e-15	1.10723e-12
LOC101790111	8.79298	1.26642	2.02088e-14	3.7476e-12
SOCS3	4.05496	6.95754	2.05903e-14	3.75869e-12
LOC101791571	4.8671	4.25788	2.21292e-14	3.95764e-12
UGP2	-2.91972	12.0675	2.23576e-14	3.95764e-12
NUGGC	3.6832	3.58656	4.00084e-14	6.97639e-12
GRIK4	5.27627	4.14275	4.07161e-14	6.99538e-12
EPSTI1	5.3562	9.09139	4.6024e-14	7.79273e-12
CDC25A	3.68817	5.90561	6.43455e-14	1.05923e-11
LOC101800860	3.0863	7.5501	6.43718e-14	1.05923e-11
CA7	-4.12894	3.6094	7.55761e-14	1.22633e-11
OGFR	2.57309	8.11283	8.24697e-14	1.31985e-11
ACKR2	4.48202	3.39957	1.0944e-13	1.72782e-11
CACNA1E	3.36108	3.19676	1.49999e-13	2.33659e-11
CDH4	2.73692	8.39492	1.87634e-13	2.88438e-11
CMTR2	2.60249	6.06757	2.78404e-13	4.206e-11
KIF17	6.9554	3.77509	2.80808e-13	4.206e-11
HSD11B2	-2.81255	4.70964	2.89276e-13	4.27798e-11
LOC101795385	3.55683	5.51539	3.12856e-13	4.56887e-11
LOC113839772	7.09733	2.8013	4.10645e-13	5.85833e-11
LOC101805445	4.27445	3.37901	4.11181e-13	5.85833e-11
ASB15	9.67788	2.09751	5.3503e-13	7.53104e-11
STOML1	4.5714	5.32964	5.47525e-13	7.61516e-11
LOC110351632	5.16738	3.54331	6.59369e-13	9.06283e-11
IRF7	4.35048	2.79076	7.77233e-13	1.05586e-10
IFIH1	4.10061	7.82634	8.04876e-13	1.08085e-10
LOC101790301	6.32725	4.65961	9.01326e-13	1.19661e-10
LOC101793849	4.11101	1.27754	9.71599e-13	1.27542e-10
LOC101796142	3.18464	5.47039	1.64194e-12	2.13142e-10
RASGEF1B	2.83447	4.83138	1.98096e-12	2.53162e-10
DDX58	3.86606	7.29065	1.99357e-12	2.53162e-10
NLRC5	2.65016	5.97296	2.66418e-12	3.34684e-10
TENT5A	3.30803	8.51121	2.84422e-12	3.535e-10
HSPB8	3.29863	2.87536	3.19389e-12	3.92781e-10
TDRD7	2.92557	6.84149	3.88235e-12	4.72474e-10
RNF135	2.47457	6.91487	4.79075e-12	5.77013e-10
RUNX2	3.23813	4.25022	4.99561e-12	5.9397e-10
NCOA7	3.71901	7.68914	5.07026e-12	5.9397e-10
FOXS1	5.46943	2.12847	5.08405e-12	5.9397e-10
IL1R2	3.58351	4.31881	6.16298e-12	7.12892e-10
LOC110353216	4.04036	5.32776	7.21383e-12	8.26266e-10
LOC101797023	3.36773	3.43536	8.076e-12	9.16038e-10
BCL2A1	5.04473	2.41609	1.02943e-11	1.15643e-09
PIM1	4.0981	5.34334	1.05796e-11	1.17716e-09
ANKRD22	3.75896	2.18429	1.18304e-11	1.30391e-09
PER2	-2.54578	7.48446	1.20858e-11	1.31961e-09
LOC110351494	2.76608	8.22201	1.42292e-11	1.53926e-09
LOC101798362	11.06	3.43889	1.61768e-11	1.73388e-09
PML	3.94158	5.66876	2.14853e-11	2.28193e-09
LOC106016697	7.04818	3.39487	2.23989e-11	2.35754e-09
NMI	2.77825	7.86001	2.62463e-11	2.73782e-09
RNF24	3.16052	1.91392	2.69601e-11	2.78739e-09
LOC101791569	6.10485	3.11247	2.8554e-11	2.92629e-09
SBNO2	2.86603	7.20184	3.15852e-11	3.20878e-09
B4GALNT4	3.36068	2.02474	3.38312e-11	3.40732e-09
CDHR5	4.76663	6.41096	3.48757e-11	3.4825e-09
ZC3H12D	3.54532	1.32017	4.28273e-11	4.24027e-09
FOSL2	2.45266	4.95626	4.82802e-11	4.73998e-09
LOC101795149	3.20124	2.49879	5.44093e-11	5.2972e-09
TDRD6	4.1383	1.72845	5.56859e-11	5.37668e-09
PAX2	8.7394	1.21408	5.73225e-11	5.48934e-09
LOC101795736	4.39984	1.52785	7.25836e-11	6.89426e-09
LOC110354597	7.81803	0.390895	7.41499e-11	6.98623e-09
LOC106018090	5.78514	5.06503	7.61219e-11	7.11466e-09
FST	3.34235	6.1012	7.77252e-11	7.20685e-09
LOC113844117	4.15066	3.22691	8.45799e-11	7.78068e-09
LOC106019295	3.17293	4.0067	8.8809e-11	8.09326e-09
LOC113843448	5.97305	1.73286	8.93632e-11	8.09326e-09
ASAP3	2.43079	5.64398	1.03142e-10	9.26931e-09
NPAS3	6.08513	6.06649	1.15493e-10	1.02884e-08
LOC101789908	2.53486	8.1813	1.16243e-10	1.02884e-08
LOC106019043	-3.40674	2.8785	1.19208e-10	1.04715e-08
LOC113843498	3.14811	7.22493	1.44601e-10	1.26073e-08
CCN1	2.47563	5.41502	1.47222e-10	1.27407e-08
GPATCH11	2.21243	6.51226	1.5177e-10	1.30377e-08
CRACR2B	2.57922	4.91531	1.54249e-10	1.31223e-08
UPP1	3.35798	2.13711	1.55001e-10	1.31223e-08
NR4A1	2.73012	2.64278	1.82642e-10	1.53511e-08
LOC113842392	5.49211	1.93068	1.9086e-10	1.58999e-08
BIRC2	2.71686	7.81319	1.91893e-10	1.58999e-08
LOC101796889	3.56535	2.78734	2.16671e-10	1.78266e-08
P2RX7	3.82084	2.63933	2.19454e-10	1.79293e-08
AREG	2.51166	5.28419	2.21501e-10	1.79708e-08
LOC101797779	4.02711	1.03213	2.38691e-10	1.92319e-08
DGAT2	-2.92875	5.41556	2.76447e-10	2.21214e-08
LOC101803673	5.45783	0.786601	3.03881e-10	2.40642e-08
LOC101791537	3.36714	3.02895	3.05581e-10	2.40642e-08
NUAK2	2.7635	5.91003	3.06904e-10	2.40642e-08
LOC106016290	3.10224	4.42601	3.10922e-10	2.42167e-08
LAMP5	3.32406	5.56223	3.19248e-10	2.47005e-08
LOC106016220	4.62141	1.54808	3.5766e-10	2.74904e-08
LOC101799766	5.28427	1.11186	3.61382e-10	2.7595e-08
IL12RB2	3.96014	1.43141	3.73633e-10	2.83452e-08
LOC101799201	2.43219	4.99355	4.21565e-10	3.17751e-08
SCNN1D	4.34403	0.625964	5.14286e-10	3.85154e-08
CSF1	2.67371	3.70664	5.74694e-10	4.27653e-08
PDE4B	2.86157	5.14819	6.02623e-10	4.45598e-08
LOC101797524	6.59015	2.29959	6.41405e-10	4.69645e-08
TNFRSF9	4.22106	3.37141	6.43184e-10	4.69645e-08
LOC110353839	9.58968	2.01145	6.5921e-10	4.78357e-08
DRC1	6.68699	1.90489	6.65391e-10	4.79862e-08
HAS2	5.43254	4.45747	6.77517e-10	4.85609e-08
DENND2D	2.4611	5.2402	6.94206e-10	4.94537e-08
LOC110354079	5.58574	3.27578	7.18656e-10	5.08852e-08
LOC113842746	4.05226	3.41222	7.48916e-10	5.27084e-08
SAMD7	2.44168	2.85143	7.67925e-10	5.37226e-08
TRIM35	4.3052	2.92167	7.93722e-10	5.51968e-08
LOC110353500	4.80572	1.51769	8.05539e-10	5.5687e-08
DRAM1	2.99253	4.49771	8.69914e-10	5.97835e-08
KLF6	3.02939	6.37059	9.69313e-10	6.62251e-08
LOC101791001	-3.43289	5.96644	1.04569e-09	7.10276e-08
MOV10	2.80391	6.85745	1.17694e-09	7.9481e-08
LOC101798952	-3.08065	3.41954	1.20794e-09	8.11056e-08
SOX7	2.88304	1.86765	1.41717e-09	9.46101e-08
TGFB2	3.09969	4.51299	1.47004e-09	9.71747e-08
LOC101797318	7.179	8.37631	1.47222e-09	9.71747e-08
DUSP4	2.57173	3.64974	1.501e-09	9.85179e-08
IL12B	5.13387	6.05468	1.59273e-09	1.03955e-07
ANKRD33B	3.24885	0.959986	1.62472e-09	1.05454e-07
TAPBPL	3.17413	4.52884	1.65529e-09	1.06844e-07
LOC101793336	3.262	2.98618	1.75112e-09	1.12408e-07
NEUROD1	7.06734	-0.233617	1.79218e-09	1.14416e-07
PNRC1	2.43662	9.17665	1.90411e-09	1.20304e-07
LOC101804743	2.66034	4.03469	1.90501e-09	1.20304e-07
LOC101792487	4.31423	4.59166	2.06369e-09	1.29624e-07
PAX1	8.47227	0.96817	2.11966e-09	1.32428e-07
LOC110352810	3.23029	2.63563	2.1502e-09	1.33621e-07
IL15RA	2.64279	3.37345	2.17385e-09	1.34156e-07
LRRC31	2.89258	2.05224	2.18283e-09	1.34156e-07
ELF3	2.93588	4.79907	2.19325e-09	1.34156e-07
LOC113843957	4.64118	1.39199	2.23548e-09	1.36026e-07
RFX8	6.10776	1.36639	2.44171e-09	1.47806e-07
MAP3K14	2.27833	5.41481	2.56272e-09	1.53722e-07
EPHA5	3.8543	1.57018	2.56575e-09	1.53722e-07
GCNT1	5.67215	2.32224	2.67711e-09	1.59575e-07
LOC101791942	2.95924	4.44382	2.88842e-09	1.71296e-07
L3MBTL3	4.14163	5.90157	2.92886e-09	1.72817e-07
EDN1	5.88696	2.89857	3.08292e-09	1.80994e-07
LOC101803839	2.69174	5.52393	3.09925e-09	1.81043e-07
PPARGC1A	2.04321	6.2474	3.21583e-09	1.86918e-07
UNC13C	2.85915	1.46674	3.31839e-09	1.90979e-07
SLC26A9	4.94891	3.14984	3.74438e-09	2.14439e-07
LOC110353740	3.96279	2.37462	4.6295e-09	2.63836e-07
LOC101790295	3.55918	0.641499	4.79591e-09	2.71993e-07
LOC101796567	3.27828	6.34271	4.84287e-09	2.7333e-07
LOC113842924	7.45761	0.0867458	5.02777e-09	2.82401e-07
TMEM247	5.56876	1.70215	5.1117e-09	2.85742e-07
LOC101790937	2.55102	5.50424	5.46777e-09	3.0419e-07
LOC101799512	3.88071	2.30402	5.52864e-09	3.06119e-07
SLF2	2.27655	7.29237	6.20536e-09	3.41968e-07
IFITM2	2.10755	7.27159	6.29949e-09	3.45526e-07
LOC106015449	3.15948	4.04128	6.42834e-09	3.50945e-07
LOC106016639	5.68908	1.83402	6.52442e-09	3.54534e-07
IL17REL	6.27957	0.787007	6.64067e-09	3.5918e-07
GPC5	5.44637	3.34696	7.34608e-09	3.95504e-07
LOC113844090	3.10023	2.67237	7.53654e-09	4.03896e-07
LOC110351972	2.97678	3.37881	7.77633e-09	4.1445e-07
PDXDC1	2.01251	8.6802	7.80441e-09	4.1445e-07
FBH1	2.59597	5.36278	8.32165e-09	4.39918e-07
LOC113842891	4.7139	0.155751	8.57089e-09	4.51052e-07
LOC101794631	2.53647	2.14455	8.61673e-09	4.51432e-07
NCEH1	2.1369	6.47643	8.97818e-09	4.68268e-07
TUB	3.67933	3.1061	9.13778e-09	4.74474e-07
CMTR1	2.26203	5.22709	9.52049e-09	4.92159e-07
TNFSF11	2.56632	2.09759	9.97272e-09	5.13265e-07
LOC101791516	2.40832	5.71474	1.01474e-08	5.19965e-07
LOC110351737	4.15207	0.949181	1.07058e-08	5.46184e-07
LOC101798847	5.36036	1.17059	1.07869e-08	5.4793e-07
SHISA5	2.45104	7.91308	1.08556e-08	5.49028e-07
MYL3	3.28052	3.67258	1.0903e-08	5.49049e-07
MYO15B	4.39345	0.945311	1.109e-08	5.55136e-07
LOC110354297	2.65701	2.3638	1.11189e-08	5.55136e-07
LOC113843220	-2.60698	2.32845	1.15077e-08	5.72104e-07
LOC101805033	2.20315	4.68383	1.17365e-08	5.81006e-07
HECTD2	-2.20509	5.98761	1.2187e-08	6.00761e-07
LOC110354053	-2.96853	4.73761	1.22493e-08	6.01296e-07
LOC113842556	2.56391	4.63814	1.24354e-08	6.07876e-07
LOC101792364	3.46564	6.22773	1.25955e-08	6.13139e-07
CASZ1	3.30693	2.88326	1.31233e-08	6.36178e-07
LOC106016586	3.36444	5.19026	1.41777e-08	6.84455e-07
MFSD14B	3.77787	6.76704	1.53525e-08	7.38119e-07
IKBKE	2.7538	4.70823	1.62797e-08	7.79489e-07
LOC106014283	2.70049	4.14335	1.68179e-08	8.01973e-07
LIF	4.3058	0.257411	1.74315e-08	8.27854e-07
LOC101802211	-2.01176	5.6338	1.77351e-08	8.38865e-07
DTX3L	2.04927	6.83345	1.87773e-08	8.84575e-07
FAM208B	2.81118	4.93437	1.91551e-08	8.98749e-07
LOC101795151	-3.01701	2.37704	2.05931e-08	9.62355e-07
ABCB9	2.86761	3.77728	2.09067e-08	9.73118e-07
LOC113840618	2.27607	4.12781	2.18052e-08	1.01092e-06
TSKU	2.40294	6.21694	2.41376e-08	1.11462e-06
FZD3	-2.61377	4.23545	2.42646e-08	1.11607e-06
LOC101794283	-2.9156	7.74011	2.59882e-08	1.19067e-06
LOC113842605	2.49699	3.88856	2.64498e-08	1.20364e-06
VWA3A	-2.65125	3.83595	2.65805e-08	1.20364e-06
CX3CL1	3.56565	1.08102	2.76616e-08	1.24776e-06
LOC113843857	4.25219	1.85806	2.8082e-08	1.25959e-06
LOC106020245	3.54668	0.23115	2.81394e-08	1.25959e-06
LPIN1	2.45655	7.8776	2.82937e-08	1.26166e-06
MFAP3L	-2.25434	2.54869	3.08623e-08	1.36802e-06
LOC110351183	2.97955	5.48162	3.09131e-08	1.36802e-06
LOC101791120	2.20693	7.54288	3.15462e-08	1.39077e-06
LOC113844288	8.3386	3.49204	3.1759e-08	1.39489e-06
LOC106015872	3.51903	2.73101	3.2086e-08	1.40397e-06
LOC101805430	3.44369	1.43321	3.29573e-08	1.43672e-06
GAD1	2.96423	1.49751	3.39161e-08	1.47302e-06
MPV17L	2.11683	3.50924	3.52178e-08	1.52389e-06
LOC113843492	5.84043	1.12262	3.73388e-08	1.60375e-06
NFKBIA	2.1647	6.05289	3.74754e-08	1.60375e-06
RILPL2	2.79956	2.96386	3.81366e-08	1.62609e-06
LOC106014820	3.77986	1.39848	3.85271e-08	1.63677e-06
RSPRY1	2.4816	5.66695	3.95191e-08	1.67283e-06
CFLAR	2.34718	6.28777	4.00157e-08	1.68774e-06
LOC113839989	3.3446	3.35896	4.11398e-08	1.72271e-06
IRF8	2.82208	6.89329	4.21675e-08	1.75944e-06
APAF1	2.52827	6.48017	4.30402e-08	1.77755e-06
DUSP1	2.3144	7.49834	4.37011e-08	1.79775e-06
CDH12	3.93133	0.546207	4.41598e-08	1.81024e-06
LOC110354210	-2.3964	1.94386	4.4833e-08	1.82571e-06
DNAJC6	4.87051	4.2119	4.48496e-08	1.82571e-06
LOC106017266	3.4387	0.86252	4.53148e-08	1.83824e-06
PLA1A	2.31178	5.3796	4.58069e-08	1.85177e-06
LOC101796526	2.15561	7.01999	4.59709e-08	1.85199e-06
CCN2	2.11703	6.46811	4.69475e-08	1.88484e-06
C5H11orf96	2.26483	2.89415	4.87456e-08	1.95033e-06
LOC101802417	3.2603	5.68075	4.97888e-08	1.98526e-06
SMKR1	2.29155	2.18593	6.00643e-08	2.38684e-06
CELF2	3.02695	8.24697	6.07883e-08	2.40742e-06
LOC101802925	4.07189	1.52549	6.16176e-08	2.43202e-06
SLC25A47	2.24185	4.56979	6.80077e-08	2.6752e-06
DZANK1	3.29017	1.29726	7.15332e-08	2.80444e-06
LOC101804439	2.59687	1.8212	7.62024e-08	2.9775e-06
LOC110354301	8.04608	0.584494	7.68226e-08	2.99173e-06
TNFAIP3	2.94379	4.8471	7.8901e-08	3.06246e-06
EFR3B	2.16052	3.06188	8.32482e-08	3.22049e-06
FBXO2	3.25392	2.58117	8.89589e-08	3.42519e-06
TNXB	2.11952	3.71346	8.9126e-08	3.42519e-06
LOC101802174	2.25354	3.74255	9.05966e-08	3.47029e-06
SLC2A1	2.85044	5.00907	9.21761e-08	3.51313e-06
ZDHHC20	2.14712	2.2973	9.23164e-08	3.51313e-06
NFKB1	2.03841	6.06912	9.50307e-08	3.60469e-06
FNDC5	5.70426	2.56623	9.96636e-08	3.76819e-06
PLEKHH1	2.8908	4.22499	1.02248e-07	3.85344e-06
RGS4	2.03297	3.54801	1.03493e-07	3.8878e-06
LOC101802866	2.13083	7.71766	1.04253e-07	3.9038e-06
LOC101790664	2.19403	2.42507	1.04704e-07	3.90815e-06
LOC101790593	4.15563	0.939877	1.08378e-07	4.0324e-06
TNIP2	3.49884	7.43877	1.16341e-07	4.30131e-06
LOC113844089	2.86268	2.26459	1.16752e-07	4.30289e-06
LOC101798757	3.79762	3.13568	1.18364e-07	4.34157e-06
LOC113844002	6.06141	1.36472	1.18545e-07	4.34157e-06
RBM43	2.107	4.74025	1.19054e-07	4.34657e-06
S1PR1	2.29685	4.95249	1.20328e-07	4.37942e-06
FAIM	2.09033	3.53951	1.24677e-07	4.5108e-06
HEG1	2.41376	6.28382	1.2471e-07	4.5108e-06
VCAN	3.67104	2.3381	1.25228e-07	4.51553e-06
VCAM1	3.02701	7.72909	1.27101e-07	4.55288e-06
LOC101799014	3.42836	1.21422	1.27801e-07	4.55288e-06
GDNF	5.57185	2.21471	1.27822e-07	4.55288e-06
LOC110353846	2.95649	2.65119	1.2855e-07	4.56488e-06
LOC101790812	-3.89918	4.0659	1.33645e-07	4.7125e-06
HSP90B1	-2.02544	11.4387	1.33917e-07	4.7125e-06
CCL19	2.7775	4.28522	1.35868e-07	4.76679e-06
ATP6V0D2	-3.09518	0.721351	1.37742e-07	4.81809e-06
PRDM1	2.5321	3.06529	1.46615e-07	5.11313e-06
LOC101804639	9.19253	1.63351	1.47512e-07	5.12175e-06
MAMLD1	2.18951	5.64557	1.47739e-07	5.12175e-06
DGKH	2.21524	4.92189	1.48391e-07	5.12916e-06
BARHL1	8.26566	0.779992	1.57683e-07	5.41363e-06
CRHR2	3.23854	0.936142	1.58137e-07	5.41363e-06
PFKFB3	2.0058	4.60223	1.58475e-07	5.41363e-06
LOC101791228	-3.36476	7.4431	1.6044e-07	5.46477e-06
KL	-2.30853	3.08738	1.83313e-07	6.22573e-06
MYO3B	2.5745	2.84625	1.90006e-07	6.43433e-06
ICOSLG	2.32809	3.22981	1.92295e-07	6.493e-06
LOC101791980	2.11458	8.51302	1.98516e-07	6.66482e-06
LOC110353268	3.58552	0.259732	1.98524e-07	6.66482e-06
LOC106015931	5.00179	0.38595	2.22536e-07	7.44954e-06
LOC110354052	-3.01555	4.86215	2.28577e-07	7.62989e-06
ACOT8	-2.22666	6.04526	2.37051e-07	7.89023e-06
PTGER3	2.78217	1.58928	2.39288e-07	7.94204e-06
CLDN5	2.12471	5.48386	2.41493e-07	7.98169e-06
BMPER	-2.7275	5.3984	2.41849e-07	7.98169e-06
ASPA	2.25173	4.78484	2.54015e-07	8.3596e-06
ANKRD6	3.74663	2.55923	2.79996e-07	9.18154e-06
GFPT2	3.92378	5.97591	2.80562e-07	9.18154e-06
LOC113844788	3.05784	3.70711	2.83285e-07	9.24475e-06
LOC101793233	2.00312	7.25193	2.85708e-07	9.29783e-06
LOC101798565	4.32496	0.266344	3.00046e-07	9.73731e-06
ACMSD	-2.33499	1.27819	3.20973e-07	1.03876e-05
MKNK1	2.48719	4.16018	3.34865e-07	1.08072e-05
GREB1	5.22277	-0.106317	3.53393e-07	1.13738e-05
LOC113843164	2.41145	2.14314	3.54804e-07	1.13878e-05
MAFF	3.15462	5.93367	3.95327e-07	1.26191e-05
NEURL1	3.7608	4.181	3.96909e-07	1.26351e-05
LOC101795287	4.2281	0.523416	4.05797e-07	1.2848e-05
LOC106017537	3.85599	0.698793	4.64857e-07	1.46782e-05
LOC106019534	2.80976	5.21688	4.72399e-07	1.48761e-05
SULF1	2.96564	2.66848	4.92202e-07	1.5458e-05
TNFAIP8L3	3.71448	3.69458	5.08291e-07	1.59205e-05
LOC106018404	3.03907	2.03348	5.17562e-07	1.61676e-05
CH25H	3.11104	2.47544	5.21854e-07	1.62582e-05
GLIPR2	2.53123	4.52997	5.26153e-07	1.63485e-05
LOC110352811	3.07889	1.87837	5.3993e-07	1.67321e-05
EPHA2	3.27073	5.44753	5.51615e-07	1.7049e-05
LOC110352536	-2.58649	4.65188	5.62162e-07	1.73291e-05
USP6NL	2.09694	5.06399	5.97479e-07	1.82732e-05
VDR	2.86956	2.63013	6.00977e-07	1.83322e-05
LOC101802461	2.15014	4.19649	6.09299e-07	1.85376e-05
NAMPT	2.18436	8.89761	6.27906e-07	1.90541e-05
LOC113844396	3.02816	1.83609	6.56689e-07	1.98759e-05
CCDC162P	2.2608	2.19944	6.63718e-07	2.00367e-05
EGR2	2.97519	0.472943	6.79657e-07	2.0465e-05
CCDC28A	3.00171	5.124	6.8483e-07	2.05678e-05
PTPRT	5.91982	0.494318	7.324e-07	2.19401e-05
HMX3	7.30225	-0.0475365	7.36894e-07	2.20182e-05
IL13RA1	2.03147	5.38277	7.94498e-07	2.36186e-05
PFKP	2.22436	5.56114	8.6232e-07	2.54418e-05
RND3	2.0413	5.99576	8.89754e-07	2.61737e-05
NAB2	3.71708	2.58428	8.91648e-07	2.61737e-05
LOC106018295	3.56511	1.68695	9.68778e-07	2.83665e-05
LEKR1	2.67619	3.43318	1.00427e-06	2.93321e-05
SLC25A30	2.05266	6.27512	1.01497e-06	2.95709e-05
TRIM24	2.3944	5.43415	1.03181e-06	2.99866e-05
SLC13A5	4.78456	0.988564	1.04171e-06	3.01992e-05
CGAS	2.16522	4.92737	1.13177e-06	3.27289e-05
SLC6A6	2.02572	7.7656	1.14142e-06	3.29265e-05
SAMHD1	2.26454	8.91398	1.1505e-06	3.31067e-05
ECM1	2.24106	4.43808	1.21242e-06	3.47174e-05
ZNF804A	2.71408	1.61256	1.226e-06	3.50204e-05
LOC101805059	2.47157	2.58327	1.29073e-06	3.66009e-05
LOC101791174	3.62166	0.686837	1.33164e-06	3.76697e-05
LOC110352602	2.50758	1.06546	1.3507e-06	3.81164e-05
LOC106019749	3.44778	2.07903	1.36072e-06	3.83067e-05
LRRC8C	2.60784	5.21517	1.41231e-06	3.9626e-05
ACSL5	-2.11313	8.11767	1.43933e-06	4.0229e-05
IL12RB1	3.53557	2.02805	1.45126e-06	4.04655e-05
LOC113844954	-2.49311	11.5518	1.45868e-06	4.05757e-05
ESRRB	2.31406	5.7849	1.46683e-06	4.07053e-05
FADD	2.37183	6.01501	1.48018e-06	4.09785e-05
LOC113843948	2.97318	0.169917	1.49535e-06	4.13007e-05
LOC113844138	2.71695	2.53394	1.50056e-06	4.13468e-05
ACTA1	2.45018	3.65882	1.50561e-06	4.13883e-05
LOC101800207	3.3867	0.925852	1.53466e-06	4.20879e-05
AZIN2	3.4554	1.52303	1.59417e-06	4.36176e-05
LOC101792590	3.25148	0.202822	1.63378e-06	4.45968e-05
GPD2	3.0404	3.9885	1.71447e-06	4.66904e-05
RXFP3	4.51835	1.47511	1.73748e-06	4.72071e-05
DEPDC1	2.08923	2.39604	1.74768e-06	4.73739e-05
LOC101794161	9.59369	3.93635	1.78316e-06	4.82237e-05
TSPAN32	2.71354	1.07879	1.92749e-06	5.17675e-05
NOXO1	4.07741	7.41445	1.95446e-06	5.23714e-05
LOC113843055	2.55005	4.64434	2.03194e-06	5.40673e-05
LOC101792387	2.55979	6.42727	2.06139e-06	5.46105e-05
LOC101794647	4.03967	1.97171	2.19325e-06	5.79722e-05
SEMA7A	2.30956	4.1153	2.30258e-06	6.04518e-05
TBK1	2.28023	6.24604	2.41687e-06	6.31683e-05
LOC106014525	3.14532	1.01039	2.46541e-06	6.42933e-05
LOC101795488	2.74511	0.548957	2.63697e-06	6.86141e-05
STARD3NL	2.3701	4.46119	2.7272e-06	7.08041e-05
ANGPTL4	-2.58087	7.63036	2.75661e-06	7.14091e-05
PRSS35	-2.55571	4.97149	2.89406e-06	7.46386e-05
AP1S3	2.1449	5.50614	2.9295e-06	7.53862e-05
LOC113843983	3.80159	1.8938	3.00482e-06	7.69957e-05
LOC101792564	3.689	-0.228383	3.01182e-06	7.69957e-05
SNX22	2.11534	1.67258	3.09555e-06	7.87916e-05
TOR1B	2.29017	6.19668	3.12735e-06	7.9428e-05
TNFRSF6B	3.11175	6.7298	3.14771e-06	7.9752e-05
LOC101798151	5.44176	2.0913	3.15376e-06	7.9752e-05
PIK3CB	2.02144	4.61312	3.27731e-06	8.25189e-05
POPDC2	2.28461	1.69379	3.32822e-06	8.36207e-05
LOC113845326	-2.51779	1.24169	3.35846e-06	8.41993e-05
LOC110354582	2.19508	4.09522	3.38289e-06	8.46303e-05
LOC101803823	6.22638	-0.871303	3.42269e-06	8.52958e-05
ADAMTS15	2.6852	0.259982	3.4241e-06	8.52958e-05
ULK4	2.1041	4.33178	3.50963e-06	8.68708e-05
LOC113843282	3.25683	0.822923	3.62418e-06	8.93277e-05
LOC113842682	2.02536	2.23346	3.65079e-06	8.9794e-05
LOC101803350	2.54755	3.88337	3.77094e-06	9.23603e-05
LOC106014639	4.66016	0.875813	3.85675e-06	9.41678e-05
LOC113844150	2.27233	2.53175	3.92489e-06	9.55303e-05
WNT7A	3.49895	4.97539	3.95694e-06	9.61102e-05
GPR160	2.85912	2.3279	3.97e-06	9.62273e-05
LOC113842633	2.21705	3.19608	3.98991e-06	9.65095e-05
LOC113844425	2.89828	1.84507	4.35871e-06	0.000105212
LHFPL3	5.67345	0.255794	4.68376e-06	0.000112826
CASD1	2.25316	4.78274	4.7534e-06	0.000114267
HSPB1	3.13802	2.42969	5.06727e-06	0.000121562
LOC106019218	4.4321	2.55964	5.26865e-06	0.000125877
LOC106017212	5.22544	1.03092	5.9968e-06	0.000142111
STX11	2.84414	0.724782	6.01883e-06	0.000142344
TPBG	-2.45427	2.15747	6.17663e-06	0.000145781
CCDC73	2.13108	2.68953	6.19345e-06	0.000145883
FAM107A	-2.16438	3.21713	6.36127e-06	0.000149535
PARP3	2.0336	1.32907	6.73855e-06	0.000158085
LOC101790094	3.95403	-0.424605	6.7566e-06	0.000158191
SH3TC2	2.01576	4.79808	6.86078e-06	0.000160309
LOC106014731	9.47275	1.90414	7.00058e-06	0.000162924
LOC113844134	2.48137	2.52374	7.19098e-06	0.000166691
CD2AP	2.192	9.10279	7.41605e-06	0.000171568
JAK2	2.24097	7.59677	7.53819e-06	0.000174049
PHLDA2	2.79371	6.43454	7.72396e-06	0.000177636
LOC110354783	5.62808	3.826	8.02054e-06	0.000183374
ZPLD1	3.00087	0.0105483	8.04863e-06	0.000183458
SV2C	4.16395	1.47916	8.05562e-06	0.000183458
C12H15orf48	2.92412	5.35151	8.1551e-06	0.000185362
SCIN	3.29617	1.62018	8.33582e-06	0.000189102
LOC101801957	3.53448	-0.338808	8.39745e-06	0.000190131
PGS1	2.2065	3.40007	8.49456e-06	0.000191957
GPR39	2.06153	4.35624	8.53049e-06	0.000192397
SCG2	3.65459	0.7089	8.59361e-06	0.000193447
RNF186	-2.86451	1.34803	8.68178e-06	0.000195056
LOC101794158	2.53627	3.46563	8.93458e-06	0.000199585
LOC101790204	2.31274	0.760705	9.07867e-06	0.000202031
TTLL10	5.88307	0.433081	9.10282e-06	0.000202183
BORCS6	2.29823	4.27081	9.31969e-06	0.000206607
LOC113839802	3.35245	0.0679123	9.45705e-06	0.000209255
HACD4	2.7058	1.80489	9.66751e-06	0.000212103
SUSD1	2.47473	4.98207	9.67655e-06	0.000212103
LOC101789732	-2.54563	2.72106	9.72506e-06	0.000212768
MAST3	2.17039	3.18749	1.00167e-05	0.000217657
SH2D4A	2.40075	6.06264	1.0023e-05	0.000217657
LOC101799119	4.79454	1.72321	1.03061e-05	0.000222562
LOC106014656	3.56138	2.38806	1.05582e-05	0.000226749
LOC106017965	6.19534	-0.897722	1.0626e-05	0.000227787
RNF144B	2.28539	7.21118	1.09196e-05	0.000233223
EFNB2	2.35358	4.33466	1.10573e-05	0.000235734
BATF	2.46778	0.333938	1.13596e-05	0.000241737
B4GALT1	2.15025	6.05928	1.13995e-05	0.000242146
FBXO44	2.23888	4.93418	1.18591e-05	0.000250995
LOC101802516	2.55789	0.789214	1.20966e-05	0.00025556
CPNE4	5.48568	0.799895	1.21991e-05	0.000257261
TMEM173	4.04473	0.837335	1.31126e-05	0.000273815
CCDC17	2.48167	0.551888	1.32866e-05	0.000276483
FMNL2	2.15634	5.46835	1.33e-05	0.000276483
LOC101805457	2.35501	0.932289	1.33763e-05	0.000277577
LOC101803211	3.50745	3.93708	1.42712e-05	0.000294057
ADAMTSL1	3.94457	1.84587	1.4326e-05	0.000294611
LOC113845682	2.15538	1.89855	1.43485e-05	0.000294611
LOC101798079	2.88115	0.765252	1.43846e-05	0.000294834
LOC113845554	2.96776	0.171605	1.46242e-05	0.00029922
LOC101795420	2.41482	3.32043	1.59476e-05	0.000321788
LOC110354777	4.25783	3.66772	1.68677e-05	0.000338929
LOC110353266	10.2912	2.68984	1.75809e-05	0.000351106
FBN2	2.08885	3.23726	1.8434e-05	0.000366891
LRRC74B	-2.37872	0.272564	1.87808e-05	0.000373157
TRIM13	2.385	4.92038	1.91273e-05	0.000378752
THBS1	2.12098	7.1609	1.93974e-05	0.000381514
CHRNA9	2.90397	-0.252687	1.9915e-05	0.000388426
ADGRL3	3.60285	1.88105	2.00969e-05	0.000391319
PLEKHS1	2.55976	0.793954	2.02506e-05	0.000393004
LOC106017746	2.36948	0.458743	2.13185e-05	0.000412357
LOC106015519	5.44578	2.30903	2.23086e-05	0.000428598
ENDOD1	2.41679	1.04729	2.23395e-05	0.000428598
LOC110352521	2.74407	0.00997602	2.24054e-05	0.000429118
LOC101801861	5.85794	-1.12338	2.26308e-05	0.000432441
LOC110352611	2.3747	0.365842	2.27913e-05	0.000434373
AOC2	2.73339	2.47567	2.30613e-05	0.000438803
ROS1	3.3484	0.928273	2.32653e-05	0.000441247
PIMREG	2.021	2.732	2.39292e-05	0.000453104
CCN4	2.90194	1.05143	2.54906e-05	0.000481109
EVA1A	2.79343	1.35179	2.55837e-05	0.000482089
LOC101796579	2.5354	4.09582	2.66987e-05	0.000501481
LOC101796868	-2.26548	0.416519	2.74238e-05	0.000512628
NR1D2	2.00245	5.04119	2.76866e-05	0.000514249
LOC113842836	2.44216	2.55608	2.85004e-05	0.000526852
DSEL	2.53067	4.18895	2.95817e-05	0.000544215
LOC101796643	-2.44352	4.51673	2.96445e-05	0.000544215
CARD9	2.1449	0.836654	2.96726e-05	0.000544215
ASCL1	-2.63064	1.19135	2.9894e-05	0.000546559
LOC113839693	-2.00298	1.07617	3.17383e-05	0.00057667
PITPNM2	2.06273	4.64357	3.21443e-05	0.00058314
PLCH1	2.4097	0.415406	3.24773e-05	0.000588267
LOC101794862	2.20317	1.46644	3.38154e-05	0.000609669
THUMPD2	2.02256	4.87426	3.38788e-05	0.00060987
EBF1	2.14846	2.18131	3.46382e-05	0.000622581
TRPC4	3.14761	1.07861	3.48888e-05	0.000626122
LOC106017203	2.29812	1.58526	3.49631e-05	0.000626494
LOC106015649	-2.03441	0.802432	3.52921e-05	0.000629492
SPP1	2.10277	4.88127	3.59776e-05	0.000639766
SLBP	2.15807	4.94802	3.61615e-05	0.000642059
LOC101789606	2.05442	1.33477	3.69191e-05	0.000652536
TAGLN	2.4445	4.17631	3.88333e-05	0.000683267
IRF4	2.54135	0.923368	3.91095e-05	0.000687091
LOC113842674	-2.24573	0.336389	4.09725e-05	0.000717166
CDH23	2.0341	0.888039	4.13811e-05	0.000722654
IL17RA	2.27956	4.74324	4.23832e-05	0.00073685
PHLDA1	2.57253	2.49475	4.36666e-05	0.000756304
MATK	2.67863	1.18398	4.37995e-05	0.000756966
LOC106020182	3.42163	-0.120794	4.5048e-05	0.000776247
SMAD1	2.49452	2.46758	4.51179e-05	0.000776307
LOC113843593	2.49701	0.116607	4.66191e-05	0.000796274
LOC101799054	3.95348	-0.0235282	4.6802e-05	0.00079823
LOC106019470	2.23178	2.27196	4.87778e-05	0.000828301
TSPAN15	2.4205	0.584685	5.1222e-05	0.000867285
OLIG2	4.31272	-0.795364	5.15206e-05	0.000871078
MRPL30	2.07089	5.31297	5.24056e-05	0.000884761
RAB26	-2.22692	1.70619	5.29243e-05	0.000890943
IL23R	3.24155	1.59179	5.32465e-05	0.000893792
LOC101795472	3.97762	-1.01353	5.46616e-05	0.000914965
LOC101798185	-2.55832	3.59662	5.48152e-05	0.000916175
CKS2	2.13337	1.26923	5.57556e-05	0.000929233
COL6A6	2.35122	3.63364	5.7339e-05	0.000953798
KLF4	3.44756	0.690492	5.76999e-05	0.000955117
VWF	2.08383	3.42902	5.77174e-05	0.000955117
CCDC102B	2.55082	0.00946731	5.81246e-05	0.000960495
MYOM1	2.4862	0.354094	5.97968e-05	0.000985339
LOC113843061	-2.68585	0.423185	6.04004e-05	0.000992487
LOC101801364	2.49969	1.53512	6.1115e-05	0.00100141
LOC106015747	2.25978	1.66193	6.24249e-05	0.00102001
LOC101797323	-3.47951	1.83601	6.32027e-05	0.00103128
FAS	2.0744	2.87257	6.46193e-05	0.00105146
KCNRG	2.0884	6.00446	6.56165e-05	0.00106324
COL8A1	2.078	1.67113	6.75533e-05	0.00108709
ITGB4	-2.19557	3.20368	6.95883e-05	0.00111523
SMC1B	2.07856	2.60443	6.98559e-05	0.00111713
BCL2L15	2.42304	3.54544	7.28151e-05	0.00115271
EMILIN2	2.23703	1.36292	7.35899e-05	0.0011634
ITGB6	2.14865	1.75799	8.37409e-05	0.00131321
LOC113843350	2.5358	1.46674	8.46056e-05	0.00132322
PDP2	-2.08617	6.02592	8.64757e-05	0.00134886
PLAGL1	2.18416	6.17191	9.05917e-05	0.00140183
LOC106015883	2.63712	2.33124	9.13708e-05	0.00141202
PEX5L	-2.01671	0.899737	9.31923e-05	0.0014322
LIN9	2.34882	4.62666	9.44199e-05	0.00144575
EFHD2	2.37873	1.068	0.000103669	0.00156684
LOC106019584	3.41195	0.141826	0.000104922	0.00158168
LOC113843311	2.20639	1.23594	0.000107657	0.00161251
LOC101793527	2.90616	1.50045	0.000108537	0.00162361
LOC106018413	3.50723	0.196527	0.000113532	0.00168538
LOC110351735	2.36821	0.157005	0.000117031	0.00172771
NR4A2	2.15552	0.716195	0.000122164	0.00178629
LOC101797491	3.36474	0.458722	0.000127496	0.00184806
PIK3CA	2.35184	6.91165	0.000128064	0.00185238
LOC106014826	4.16238	-0.897609	0.000130247	0.00188094
LOC101803951	2.54132	1.53314	0.000132513	0.00190659
ACOT12	2.57692	-0.113546	0.000133676	0.00191624
TPH1	3.14951	3.18724	0.00013614	0.0019444
LOC110354267	4.96923	1.93232	0.000146804	0.00207762
COL28A1	3.89648	1.70323	0.000150797	0.00212517
LOC113845401	3.08938	3.26804	0.00015425	0.00216339
CAV2	-2.10041	4.35914	0.000156647	0.00219175
LOC101793166	-2.31131	9.5921	0.000161116	0.00223819
LOC113839926	2.26147	2.84682	0.000166122	0.00229954
ALDH1A3	2.55434	1.99306	0.000167911	0.00232154
LOC106015117	2.62687	0.351233	0.000168336	0.00232467
TMEM37	-2.31852	1.34016	0.000171223	0.00235244
LOC106017909	4.10956	-0.932945	0.000173505	0.00237638
LOC101791103	2.85132	2.54613	0.000174912	0.0023817
UMODL1	3.11198	2.00825	0.000178286	0.00242199
LOC101798037	2.56923	1.03805	0.000179709	0.00243849
LOC106017517	2.51435	2.26579	0.000183082	0.00247851
CACHD1	2.44899	3.67689	0.000188459	0.00253368
CCDC122	2.63702	3.20607	0.000190397	0.00255386
LOC101802132	2.64974	1.57054	0.000197347	0.00264101
LOC106017152	4.0399	-0.970069	0.000205388	0.00273922
LRP11	-2.19919	1.04869	0.000207362	0.00275924
SEMA3A	2.17817	1.21266	0.000210761	0.00279537
PRIMPOL	2.01185	1.20391	0.000210795	0.00279537
LOC113844137	2.49943	0.958918	0.000217367	0.00287599
LOC101800784	2.17976	0.820776	0.000221219	0.00292364
LOC106019021	2.08241	0.419702	0.000224146	0.00295231
GPR88	-2.38062	1.81812	0.000227115	0.00298133
LOC113845301	3.57969	0.00823652	0.000230993	0.0030153
TNFRSF18	2.32595	1.92012	0.000245819	0.00318393
LOC101795891	2.39184	2.14181	0.000258679	0.00333203
STAC	2.39873	1.20647	0.000263158	0.00338226
CDC20	2.02094	3.62323	0.000268222	0.00343601
LOC113845093	2.66193	-0.433773	0.000269193	0.00344467
CHRM3	2.29708	1.55759	0.000271075	0.00346496
LOC113839742	2.35989	4.09879	0.000279653	0.00355129
LOC101791922	2.22035	1.15884	0.000285591	0.003611
DEUP1	2.15376	1.08545	0.00028952	0.00365277
KLB	-2.19867	4.55449	0.000293947	0.00370462
PLA2G4F	2.68968	0.389745	0.000296515	0.00371986
SLCO4C1	2.23425	1.03863	0.000310562	0.00385579
LOC110353727	4.89857	0.29784	0.000317601	0.00393065
LOC101797066	-2.00768	2.11739	0.000322751	0.00398594
LOC106017622	2.20275	3.71686	0.000339516	0.00415608
KITLG	2.18889	2.08033	0.000340318	0.00415893
CEP170	2.34566	6.53698	0.000349059	0.00424758
IL6	2.33811	0.922314	0.000353692	0.00429541
BATF3	2.13456	5.32374	0.000362778	0.00439347
LOC101791354	2.21746	4.34142	0.000368191	0.00444837
PPP1R3B	-2.01942	7.42345	0.000383066	0.00458541
RERG	2.0951	0.519337	0.000396389	0.00472552
GSC	2.7474	2.77796	0.000415801	0.00492677
XKR9	2.33088	5.23653	0.000417444	0.00493624
THBS2	2.54196	0.666395	0.000448572	0.0052473
GUCY2F	3.24654	-0.552882	0.000448691	0.0052473
IQSEC3	3.54872	4.1207	0.000459865	0.00534587
PHYHIPL	3.16986	0.132781	0.000468301	0.00542774
POMC	5.44157	-1.38627	0.000482528	0.00554999
LOC106018440	6.88936	-0.394981	0.000508662	0.00580342
ADRA1D	2.18469	3.64565	0.000510592	0.00581975
LOC101798361	2.10407	0.834615	0.00051669	0.00587347
TLCD2	2.25995	1.95581	0.000545354	0.00615591
LOC101801508	2.14655	2.40722	0.000550113	0.00619169
LOC101793408	5.33252	-1.44474	0.000558976	0.00627934
LOC106018720	3.75768	-1.15936	0.000565989	0.00633376
LOC106018053	2.27916	0.300417	0.00057311	0.00639508
SGCG	3.13021	1.1378	0.000580937	0.00645434
LOC106018527	3.32582	0.87196	0.000582895	0.0064672
LOC101801566	2.5745	0.391534	0.000583591	0.00646878
ACTC1	7.01584	1.44215	0.000587312	0.0064977
LOC101795292	-2.16583	1.53832	0.000613835	0.00675277
LOC101804397	2.02311	0.0142132	0.000625128	0.00685763
LOC101792789	3.56186	1.01708	0.000631361	0.00691302
EEF1A2	3.14133	0.448824	0.000644623	0.00703844
LOC101799820	2.27787	1.66748	0.000653863	0.00711937
LOC101801548	2.01586	2.9731	0.000662804	0.00719057
TFPI2	2.08155	5.08349	0.000672927	0.00726311
IGF2	-2.13684	7.29932	0.000692015	0.00744458
LOC113842883	2.15559	0.789183	0.000710067	0.0075968
PTCHD3	2.30988	3.55935	0.000723187	0.00772303
LOC101791534	2.03253	0.61106	0.000766332	0.00812438
PTCHD1	2.74405	3.73495	0.000775827	0.00820206
OTOP3	-2.46324	0.807258	0.000776468	0.00820206
LOC101796186	3.18524	-0.971368	0.00078127	0.00823045
GALK1	-2.00782	5.32507	0.000793812	0.00834002
NTRK2	2.44061	0.841778	0.000810774	0.0084877
LOC101805222	2.14946	2.29089	0.000818561	0.0085158
LOC101793181	-2.20925	2.09444	0.000855749	0.00880856
ELN	2.28964	1.56599	0.000873054	0.00893943
LOC110354056	2.0697	0.913192	0.000876922	0.00896332
LOC101798651	2.38473	4.4371	0.000933601	0.00941901
PCDH10	2.74264	-0.612826	0.000936657	0.00942547
CD7	2.18878	4.12832	0.000975646	0.00975897
LOC113845523	-3.55756	1.41175	0.00105236	0.0104016
SLC26A3	3.10413	-0.636007	0.00111245	0.0108924
SYT17	-2.43076	-0.49974	0.00111678	0.0109183
PTGDR	2.33191	0.110513	0.001141	0.0111179
ARHGEF39	2.45654	0.65691	0.00116772	0.0113498
LOC101804927	2.06529	-0.190753	0.00123522	0.0119444
HSPA2	2.24411	8.3331	0.0012407	0.0119646
AGTR1	-2.42194	2.82464	0.00131658	0.0124952
LOC101795901	2.06156	1.79574	0.00137262	0.0129013
LOC113842799	4.07816	2.30992	0.00137493	0.0129022
CSMD2	-2.86076	0.839126	0.00137933	0.0129331
LOC101794014	2.70351	-0.048066	0.00143192	0.0133194
LOC110351876	3.51948	-1.29327	0.00153531	0.0141795
LOC101791638	2.71509	0.136234	0.00161472	0.0147546
MYOC	3.44063	-1.34279	0.00167106	0.0151341
CCDC160	2.3685	0.546489	0.00168676	0.0152173
LOC106016477	2.42497	-0.813431	0.00170335	0.0152961
LOC101798355	3.04166	5.99562	0.00188369	0.0166217
SPON2	2.29359	0.405195	0.00196413	0.0172274
LOC101798232	5.54345	2.21539	0.00212331	0.0183345
LOC101802423	2.16977	0.921684	0.00219438	0.0188784
C2H8orf34	2.02016	0.00882788	0.00225484	0.0192821
ELOVL2	-2.05626	7.5524	0.00238159	0.0201248
LOC101793676	3.96379	0.532753	0.00242622	0.0204072
LOC113843820	-5.01035	0.535199	0.00244935	0.0205278
LOC106020121	4.93206	-1.66019	0.00265171	0.0219094
LOC113843130	2.36378	1.06454	0.00274824	0.0225414
FAM81B	2.44384	1.62151	0.00284252	0.0231584
EDN3	2.80201	-1.20306	0.0029279	0.0237711
LOC113842917	2.629	-0.947019	0.00302253	0.0242928
ARHGEF38	2.48534	0.450137	0.00345233	0.0269966
BICD1	2.01421	-0.501316	0.00370206	0.0286242
LOC113840288	2.35898	0.795953	0.00434484	0.0324973
LOC113844853	3.30341	-0.886931	0.0044533	0.0330546
SLC34A1	2.7209	0.121511	0.00449612	0.0332456
LOC113842741	-2.19296	2.8308	0.00450705	0.0332749
LOC106018900	2.40901	-0.829895	0.00516621	0.0368479
APCDD1L	2.92552	3.20593	0.00536742	0.0379644
LOC110351436	-3.34661	1.37951	0.00589288	0.04081
GPA33	2.39364	-0.830272	0.00601958	0.0414405
SLC6A1	2.28289	-0.893177	0.00662746	0.0444481
LOC113839999	2.283	3.64056	0.00679036	0.0453065
LOC101791902	2.04955	-0.327842	0.00745657	0.0486405
LOC113839697	2.10233	2.26853	0.0075817	0.0492642

## Sheet: S6 vs S24
	logFC	logCPM	PValue	FDR
LOC113844954	-9.93566	11.5929	9.70068e-93	1.13333e-88
LOC101791228	-7.83621	7.58741	5.536e-77	3.23385e-73
LOC101797569	8.30689	11.7214	5.22623e-72	2.03527e-68
LOC113843254	-8.63284	6.0779	1.02699e-71	2.99959e-68
LOC101793166	-9.14826	9.60484	4.72166e-70	1.10326e-66
UGP2	-6.7401	12.1755	6.27747e-69	1.22233e-65
LOC101794283	-8.28064	7.83907	9.36672e-67	1.5633e-63
SCD	-6.30682	13.3317	1.13348e-64	1.65531e-61
FASN	-8.14558	13.6497	2.90116e-64	3.76603e-61
CMPK2	6.22934	9.3163	2.88598e-62	3.37168e-59
LOC101798232	8.39609	5.25002	6.39508e-62	6.79215e-59
LOC101791569	8.96242	6.19899	1.59942e-61	1.55717e-58
LOC101791974	7.18825	7.54825	6.67601e-61	5.99968e-58
ACACA	-6.06371	10.8904	2.99932e-60	2.50293e-57
SDC4	6.02169	9.10686	2.79683e-58	2.17836e-55
LOC110354052	-8.75353	4.96043	3.32382e-58	2.42701e-55
ELOVL2	-7.41931	7.52432	1.57277e-57	1.08086e-54
LOC101793492	7.77985	9.6399	4.081e-57	2.64879e-54
RNF152	-6.53665	5.56741	1.2226e-56	7.51771e-54
LOC101800921	11.3105	8.34861	1.84615e-56	1.07843e-53
KIF17	8.77581	5.83703	8.9121e-56	4.9581e-53
ADRA1B	-6.95504	6.03704	1.09514e-55	5.81567e-53
LOC101794704	8.75277	10.9203	4.27684e-55	2.17245e-52
TTPA	-6.41409	9.88421	8.79118e-55	4.27947e-52
SERPINE2	5.12008	9.36256	2.47242e-52	1.15541e-49
LOC101793645	-6.04026	5.60159	9.61672e-52	4.32124e-49
IFITM1	10.095	5.47198	3.55825e-51	1.53967e-48
LOC101790919	6.83442	6.56221	1.0836e-50	4.52133e-48
IL17REL	9.71393	4.27008	5.67522e-50	2.28633e-47
TINAG	-7.06206	7.35558	6.53797e-50	2.5461e-47
TCAIM	-5.51913	8.28458	7.88565e-50	2.97187e-47
FADS2	-6.0656	10.5667	9.99628e-50	3.64958e-47
STOML1	5.87847	6.87399	2.30586e-49	8.16345e-47
IGF1	-5.92955	8.51328	1.53187e-48	5.26377e-46
LOC106020436	-8.52573	4.54702	1.79234e-48	5.98282e-46
GPA33	9.7349	6.02407	2.88675e-47	9.36832e-45
RSAD2	7.03355	8.8298	7.37506e-47	2.32873e-44
USP18	6.59416	8.73829	8.75184e-47	2.69073e-44
LOC101800938	11.7451	9.12965	5.46706e-46	1.63773e-43
DPYS	-5.70106	6.8135	1.08808e-45	3.17801e-43
TRIM35	7.39628	6.19361	1.38039e-45	3.93343e-43
DRC1	9.84266	5.22255	4.21552e-45	1.17262e-42
FGF19	5.7504	8.15444	1.69756e-44	4.61224e-42
ACSBG2	-4.60504	9.93019	1.06086e-43	2.81684e-41
LOC110354053	-8.82614	4.82833	1.5897e-43	4.12722e-41
AACS	-5.28672	8.11897	1.6837e-43	4.27623e-41
IL1R2	5.39452	6.31553	1.81593e-43	4.51394e-41
LOC113842736	-5.55122	4.94159	2.88583e-42	7.02398e-40
CA7	-7.0942	3.79126	3.95334e-42	9.4259e-40
TDRD6	7.13283	4.85098	5.92908e-41	1.38539e-38
LOC101805427	-5.0583	5.94414	6.21379e-41	1.42345e-38
ME1	-4.98904	10.3736	2.49799e-40	5.6123e-38
LOC101797216	-6.91989	6.39763	3.3133e-40	7.30364e-38
LOC101795287	7.22756	3.56233	3.40592e-40	7.36876e-38
PBLD	-5.05438	6.55633	5.7252e-40	1.21614e-37
LOC101790520	-4.95706	8.19241	8.49211e-40	1.77167e-37
LOC113843492	9.36409	4.75046	1.45713e-39	2.98661e-37
LOC110353839	11.6245	3.92947	1.95203e-39	3.93199e-37
ZFAND2A	4.57351	6.00312	2.11155e-39	4.18122e-37
OCIAD2	-6.13251	4.81316	3.53381e-39	6.84092e-37
FADS1	-5.34226	9.8697	3.57182e-39	6.84092e-37
AHCY	-4.32332	10.2223	5.36529e-39	1.01101e-36
LOC110352939	-6.62571	5.8263	7.40357e-39	1.37295e-36
LOC101796105	5.06504	6.12718	1.19695e-38	2.18499e-36
ATF3	4.44488	7.50724	2.68047e-38	4.81784e-36
LOC101790722	-5.10494	7.134	2.91648e-38	5.16261e-36
SLC25A27	-5.2155	5.48697	6.79601e-38	1.18275e-35
P2RX7	5.41016	4.41854	6.88412e-38	1.18275e-35
LOC101798185	-6.26523	3.63894	7.80996e-38	1.32237e-35
TFPI	4.12326	7.29581	1.66189e-37	2.77369e-35
LOC101792898	-5.18398	5.32066	1.93783e-37	3.18868e-35
LOC113842741	-7.3169	2.78455	2.37863e-37	3.85966e-35
LOC110352536	-4.78351	4.74302	2.5382e-37	4.06216e-35
LOC101792890	-6.60169	5.28193	2.71312e-37	4.28343e-35
LEXM	-4.65547	4.93497	2.79342e-37	4.35141e-35
LOC101793408	13.742	6.01838	3.10118e-37	4.76725e-35
NEUROD1	11.8569	4.1563	5.22631e-37	7.92973e-35
PML	4.93309	6.88963	7.46291e-37	1.11781e-34
CAT	-4.39008	9.13291	1.43028e-36	2.11519e-34
MITD1	4.26807	7.44029	2.10105e-36	3.06832e-34
ANKRD33B	6.0946	3.84068	2.53524e-36	3.65669e-34
SLC16A12	-4.23334	6.14036	2.95882e-36	4.21559e-34
LOC101791330	-4.51918	8.94841	5.94862e-36	8.37323e-34
APOBEC1	9.86811	7.76141	1.11334e-35	1.54847e-33
PLVAP	4.21353	7.29734	1.24084e-35	1.7055e-33
IDO2	-6.69516	5.55553	1.42416e-35	1.9347e-33
HAS2	7.56572	6.82836	1.67392e-35	2.24786e-33
MRAP	-6.74019	4.00813	1.78961e-35	2.37592e-33
LOC113844284	6.38696	5.64938	2.48708e-35	3.26478e-33
B3GNT7	7.34942	6.40333	3.72106e-35	4.83035e-33
PPP1R3B	-4.96622	7.42344	3.83871e-35	4.92831e-33
SLCO1A2	-4.71229	5.62275	4.61767e-35	5.86394e-33
LOC101798048	-4.61845	5.42041	5.37308e-35	6.74986e-33
LOC106016220	6.32602	3.43492	6.22568e-35	7.73773e-33
DHCR24	-4.05736	7.66707	1.97308e-34	2.42648e-32
LAMC2	6.22084	4.84097	2.2033e-34	2.68137e-32
DNAJC6	7.02589	6.59377	2.38747e-34	2.87554e-32
LOC113842961	-5.02779	5.51292	3.52543e-34	4.20282e-32
LOC101800964	6.34665	3.01748	8.27279e-34	9.76273e-32
MYO15B	7.08951	3.73212	8.75948e-34	1.02337e-31
SLC37A4	-4.18454	8.57579	1.86231e-33	2.15419e-31
MAP3K7CL	-4.90974	6.83161	2.48181e-33	2.84264e-31
PAQR5	5.29268	3.75765	2.72918e-33	3.09563e-31
EMILIN2	4.91134	4.0064	3.71789e-33	4.17654e-31
LOC101791673	10.0445	2.41439	5.11907e-33	5.6843e-31
BHLHE41	-4.62446	6.41275	5.15737e-33	5.6843e-31
LOC101804439	4.94221	4.21554	6.15579e-33	6.72131e-31
LOC101803823	11.3837	3.69512	6.25783e-33	6.76947e-31
MDH1	-4.07138	9.92746	6.85075e-33	7.34288e-31
COLEC11	-4.37348	4.99123	7.27125e-33	7.72273e-31
BCL2A1	6.34072	3.93728	7.97779e-33	8.3968e-31
LOC106014468	-5.20545	5.10672	9.79352e-33	1.02159e-30
LOC113844476	-6.9448	4.47955	1.36793e-32	1.41429e-30
RNF19B	4.34941	6.43851	1.40549e-32	1.44038e-30
CCDC162P	4.87849	4.82556	1.43701e-32	1.45988e-30
CREB3L1	4.8558	4.89345	1.9512e-32	1.96516e-30
CDH17	5.9356	4.65416	2.3329e-32	2.32951e-30
STOML3	-4.87361	3.33607	2.74456e-32	2.71734e-30
LOC113844187	-5.57798	3.96829	3.438e-32	3.37531e-30
PAX1	13.5798	5.85743	4.1679e-32	4.0578e-30
LOC101804875	5.30744	4.693	5.33972e-32	5.1557e-30
IL12RB2	5.50588	3.14249	7.49994e-32	7.18211e-30
LOC110351550	-5.4857	4.17681	8.39638e-32	7.9752e-30
LOC101796142	3.82902	6.33685	1.03253e-31	9.65596e-30
LGALS1	4.79722	3.97991	1.03312e-31	9.65596e-30
LOC101802925	6.45849	4.04986	1.05701e-31	9.80085e-30
CCL19	4.72785	6.35885	1.07834e-31	9.91987e-30
PLAU	4.05725	5.07357	1.27301e-31	1.16192e-29
LOC106016000	4.63292	5.03482	1.33674e-31	1.21063e-29
LOC101794647	6.9595	5.02415	1.51166e-31	1.34933e-29
LOC101793392	6.39951	4.55811	1.51888e-31	1.34933e-29
LOC101799054	8.62324	4.54572	1.52454e-31	1.34933e-29
REEP6	-4.29548	6.56853	1.77884e-31	1.55702e-29
VWA3A	-4.94034	3.9228	1.78585e-31	1.55702e-29
LOC101798362	10.6546	2.99217	2.1786e-31	1.88538e-29
GART	-3.73408	9.54582	2.96333e-31	2.54563e-29
ASB15	10.8156	3.14739	3.37034e-31	2.87414e-29
SCIN	5.30478	3.75286	4.08175e-31	3.45558e-29
HELZ2	4.19011	8.16031	4.4677e-31	3.75512e-29
LGALS3	6.2841	4.77424	5.22686e-31	4.36181e-29
LOC101795149	4.51763	3.98332	5.26598e-31	4.3633e-29
LOC101795816	-4.58693	7.15083	7.50068e-31	6.17115e-29
TTLL10	8.40107	2.99945	9.20888e-31	7.52359e-29
NRAP	-4.113	5.57832	1.25522e-30	1.01838e-28
TNFAIP3	4.03581	6.1208	1.26436e-30	1.01872e-28
NET1	3.74609	7.42046	1.43488e-30	1.1482e-28
CD274	4.66808	6.26253	1.89651e-30	1.50727e-28
GDNF	6.17015	3.08043	2.16017e-30	1.70522e-28
AKR1D1	-4.20196	7.35962	2.20256e-30	1.72701e-28
SSTR1	-5.5049	5.38521	2.50406e-30	1.95033e-28
FAM102B	4.12145	5.51082	4.34557e-30	3.36221e-28
DAB1	-4.26722	7.20368	7.03664e-30	5.40849e-28
LOC101794092	-4.24104	9.34333	8.12876e-30	6.20708e-28
GATM	-6.64561	11.4928	1.17822e-29	8.93839e-28
SNAI2	4.74462	5.47482	2.5623e-29	1.93131e-27
TMEM247	6.39301	2.76484	3.05141e-29	2.28523e-27
DDX58	3.49605	7.22305	3.15055e-29	2.34445e-27
LOC101800767	4.78803	5.72876	4.95831e-29	3.66632e-27
PCBD2	-3.4773	7.60832	5.02328e-29	3.691e-27
GCSH	-3.50713	7.44726	5.31809e-29	3.8832e-27
SLC25A4	-4.03782	5.4256	5.94603e-29	4.31475e-27
SQLE	-4.25369	7.35056	6.1922e-29	4.46565e-27
GRK5	-3.70045	8.12384	6.31644e-29	4.5273e-27
LOC106019300	-5.13461	2.77105	6.43215e-29	4.58212e-27
MYOM1	5.9547	3.70401	7.28249e-29	5.15644e-27
ZPLD1	5.79065	2.72499	9.17862e-29	6.45987e-27
TNFRSF9	5.1849	4.56894	1.17045e-28	8.18825e-27
NCOA7	3.63336	7.88428	1.36629e-28	9.50143e-27
IL12B	4.37113	5.59999	1.86991e-28	1.29267e-26
GPT2	-4.39792	8.93293	1.97263e-28	1.35566e-26
FFAR4	-4.15497	6.37331	2.08292e-28	1.42309e-26
LOC101791571	6.0932	5.72396	2.41423e-28	1.63985e-26
INSIG1	-3.89884	9.71927	2.84346e-28	1.92024e-26
OLIG2	9.07005	3.63988	3.59874e-28	2.41632e-26
SLC2A1	3.88385	6.22214	3.66442e-28	2.44637e-26
DUSP27	6.4337	2.80205	3.82304e-28	2.53776e-26
MFSD14B	3.80066	7.06324	4.41095e-28	2.91148e-26
LOC110351632	6.79523	5.40386	5.32665e-28	3.49614e-26
AGXT	-4.46127	4.9974	5.88405e-28	3.84041e-26
MCF2	-4.38196	5.69457	6.09485e-28	3.95589e-26
SLC6A12	-3.91511	8.39926	6.23836e-28	4.02667e-26
HECTD2	-4.02242	6.06138	6.39035e-28	4.10211e-26
LOC101799801	-3.66049	5.38507	7.91052e-28	5.05019e-26
LOC101795637	-4.47006	5.65864	9.24554e-28	5.87041e-26
SCNN1D	6.85601	3.20615	1.0489e-27	6.62396e-26
GUCY2F	6.73866	2.72683	1.18008e-27	7.41228e-26
SLC26A9	6.2019	4.63217	1.23743e-27	7.73099e-26
LOC113839772	7.97969	3.91613	1.32844e-27	8.25541e-26
LOC101795151	-5.01802	2.47666	1.47198e-27	9.09903e-26
GPR160	4.62793	4.21898	1.55723e-27	9.57532e-26
LOC113843801	9.6615	2.05663	2.28959e-27	1.40048e-25
LOC110353216	4.19385	5.75025	2.57214e-27	1.56512e-25
LOC113843905	-5.49778	3.11446	2.66176e-27	1.61126e-25
GREB1	8.77558	3.35781	2.76254e-27	1.66365e-25
PCDH10	6.3115	2.68811	2.89441e-27	1.73412e-25
ITGB6	5.69652	5.24816	3.31379e-27	1.97526e-25
NMI	3.39647	8.68732	4.05929e-27	2.40734e-25
LOC110351515	-7.34796	8.06889	4.64831e-27	2.73781e-25
LOC113843220	-5.50569	2.35941	4.6634e-27	2.73781e-25
IL10	7.56657	2.21677	5.1081e-27	2.9839e-25
ACLY	-4.58849	11.0324	5.19365e-27	3.01877e-25
PIH1D2	-3.59895	4.48872	6.14752e-27	3.55552e-25
LOC113843339	-5.35346	3.32277	6.33583e-27	3.64638e-25
LOC106018440	9.54829	1.95178	6.75792e-27	3.87023e-25
HBEGF	4.46342	5.23032	7.81137e-27	4.45172e-25
LOC101792434	-4.02123	7.75717	8.94505e-27	5.07306e-25
LOC101790301	6.89673	5.49955	9.9815e-27	5.63352e-25
LOC113842891	6.92901	2.40359	1.042e-26	5.85274e-25
LOC101793511	5.12003	8.80602	1.13649e-26	6.3529e-25
GLUD1	-3.75224	9.78502	1.2541e-26	6.95708e-25
ELOVL6	-5.11723	10.8819	1.25648e-26	6.95708e-25
DHX58	4.27748	7.29181	1.29229e-26	7.1216e-25
TMEM173	5.81025	2.74051	1.33508e-26	7.32289e-25
PDHB	-3.58996	9.91878	1.93283e-26	1.0552e-24
PHLDA2	3.76219	7.58473	2.53175e-26	1.37574e-24
LOC110354619	5.13289	4.95702	2.67145e-26	1.43937e-24
VCAN	6.31424	5.12512	2.67348e-26	1.43937e-24
LOC101791980	3.42537	9.92571	2.90371e-26	1.55615e-24
DLAT	-3.78109	9.33506	3.70173e-26	1.97476e-24
MSMO1	-3.46779	9.28529	4.00303e-26	2.12579e-24
PDP2	-3.40822	6.1208	4.13337e-26	2.18508e-24
TUB	4.34468	4.00466	4.23652e-26	2.22952e-24
LOC101802407	-4.27728	9.43026	4.91949e-26	2.57733e-24
DIO3	6.68624	3.57535	4.94927e-26	2.58135e-24
AASS	-3.83399	5.69515	5.03784e-26	2.61587e-24
ADAMTS15	5.162	2.68412	6.4431e-26	3.33068e-24
HAO2	-4.18112	4.63493	6.4715e-26	3.33068e-24
ITIH4	-3.60842	7.5417	6.97015e-26	3.57159e-24
CCDC3	-4.68504	3.46915	8.25601e-26	4.21201e-24
LOC101791638	5.60459	2.94059	8.75388e-26	4.44659e-24
CCDC28A	4.19438	6.49684	8.81375e-26	4.45762e-24
PDE4B	3.60424	6.09288	9.57096e-26	4.81972e-24
PGRMC1	-3.27189	9.68119	9.75037e-26	4.88899e-24
MATK	4.99526	3.53688	1.00303e-25	5.00787e-24
LOC101793233	3.40157	8.73335	1.01317e-25	5.03698e-24
OTOP2	-4.51541	3.47753	1.1074e-25	5.48209e-24
DHRS3	-3.58782	6.4333	1.20519e-25	5.94104e-24
KCNT2	-4.99578	6.34755	1.32141e-25	6.48658e-24
ARHGAP8	4.57041	5.30527	1.34177e-25	6.55897e-24
LOC113844881	-8.10376	1.96187	1.36026e-25	6.62164e-24
NPAS2	-3.89174	6.64088	1.62033e-25	7.85491e-24
LOC101802865	-3.28719	6.63994	2.16613e-25	1.04574e-23
LOC101800257	-5.28063	8.13355	2.41526e-25	1.16121e-23
GGACT	-3.8544	7.06166	2.63386e-25	1.257e-23
LOC106020173	-5.76299	3.46469	2.63601e-25	1.257e-23
LOC101794014	5.96334	3.08654	4.64398e-25	2.20551e-23
LOC113842746	4.10201	3.74417	4.81792e-25	2.27885e-23
LOC101792571	-6.19269	6.48183	5.42036e-25	2.55347e-23
LOC106020182	6.79606	3.1511	5.65898e-25	2.65518e-23
SUCNR1	4.34564	3.37369	6.73843e-25	3.149e-23
SPP2	-3.87773	10.4508	7.61482e-25	3.54438e-23
AFP	-4.57192	3.44339	8.29898e-25	3.8475e-23
LOC113839982	-4.98922	5.5111	8.97808e-25	4.14589e-23
LIF	6.14405	2.17015	9.70537e-25	4.46409e-23
LOC113845272	-6.21029	1.3039	1.02831e-24	4.71129e-23
LOC110353500	7.22026	4.08602	1.05436e-24	4.81174e-23
KLF6	3.30443	6.8934	1.27697e-24	5.805e-23
LOC101800205	-5.83836	2.40976	1.42477e-24	6.45176e-23
TRANK1	5.78373	9.22932	1.76913e-24	7.95658e-23
LOC101800187	4.93096	4.78653	1.7707e-24	7.95658e-23
UPP1	4.59913	3.55464	1.88706e-24	8.44696e-23
MAFF	3.79905	6.79994	2.13217e-24	9.5077e-23
LOC101804741	-5.65628	7.94157	2.59231e-24	1.15156e-22
RUNX2	3.63938	4.8943	2.66866e-24	1.18099e-22
B4GALNT4	4.24464	3.10938	3.22962e-24	1.42384e-22
LOC113840211	-5.11593	1.95184	4.02724e-24	1.76881e-22
LOC113844288	6.30555	1.82948	4.51001e-24	1.97342e-22
FAM84A	-3.76979	5.43963	4.58509e-24	1.99879e-22
SLC25A43	-3.34034	4.69508	4.79282e-24	2.08158e-22
CX3CL1	5.12278	2.77675	4.81846e-24	2.08496e-22
ADGRG2	5.56942	2.73971	5.79185e-24	2.49691e-22
LOC101801861	9.97585	2.34887	6.55349e-24	2.81487e-22
CPNE4	7.05374	2.52089	6.82963e-24	2.92214e-22
LOC106015872	3.85342	3.32451	6.85326e-24	2.92214e-22
NUGGC	4.84622	4.95628	6.87996e-24	2.92286e-22
GREM2	-4.24704	3.33691	7.42689e-24	3.14378e-22
LOC101801552	-4.11447	8.67811	7.64549e-24	3.22463e-22
SBK1	-4.52545	2.74289	1.00812e-23	4.23665e-22
MCTP2	4.03678	4.48468	1.05538e-23	4.41935e-22
G6PC2	-3.70865	4.54181	1.12661e-23	4.70077e-22
LOC106017965	9.75826	2.14516	1.15837e-23	4.81608e-22
NAALADL2	-3.49174	6.91765	1.26568e-23	5.24359e-22
DHCR7	-3.54591	6.12385	1.32518e-23	5.47068e-22
ADIRF	-3.91194	3.76728	1.43659e-23	5.90975e-22
BMPER	-4.27542	5.53584	1.49146e-23	6.11392e-22
GCNT1	5.23312	2.21187	1.53738e-23	6.28012e-22
LOC113843189	-5.19748	1.75996	1.55487e-23	6.32946e-22
LOC101794821	-3.21214	8.66412	1.71752e-23	6.96731e-22
PAQR9	-4.65496	6.10864	1.88463e-23	7.61875e-22
LOC101798757	3.78581	3.41463	2.01185e-23	8.10499e-22
C1QTNF8	-6.22117	1.97279	2.14201e-23	8.59969e-22
ADK	-3.19729	9.68702	2.26953e-23	9.08046e-22
LOC113840195	-3.70057	5.90603	3.70523e-23	1.47741e-21
GPAM	-4.36711	10.7533	3.80042e-23	1.51021e-21
GAMT	-3.97189	8.4274	5.09383e-23	2.01733e-21
LOC110353338	-4.16566	5.09353	5.13343e-23	2.02614e-21
DDX60	6.37223	9.45812	5.68814e-23	2.23753e-21
LOC101790536	5.47981	4.30586	5.87959e-23	2.30508e-21
FOS	3.81506	6.47396	6.5522e-23	2.56018e-21
LOC101791848	-3.38783	6.29205	7.61732e-23	2.96644e-21
LOC106017690	-3.74897	5.51925	7.77519e-23	3.01786e-21
AZIN2	4.5828	2.83105	8.06979e-23	3.12183e-21
LOC101797576	-4.50899	6.43893	8.32478e-23	3.20985e-21
LOC101798680	-4.69883	3.5732	1.09256e-22	4.1988e-21
LOC106019043	-4.05854	3.07321	1.13981e-22	4.36602e-21
ACOX2	-4.4057	8.3242	1.17445e-22	4.48403e-21
GFPT2	3.79729	6.13543	1.26156e-22	4.80091e-21
CTH	-3.68936	7.177	1.28966e-22	4.89191e-21
C1QTNF2	-5.7181	1.18814	1.32107e-22	4.99483e-21
POMC	9.34364	1.76181	1.36037e-22	5.12686e-21
FABP7	-3.82366	5.39393	1.43751e-22	5.40014e-21
PAH	-5.06863	9.01203	1.45253e-22	5.43908e-21
FOSL2	3.6938	6.33487	1.52557e-22	5.69432e-21
LOC101795631	-3.9517	4.17578	1.54134e-22	5.73487e-21
LOC106020435	-6.00973	2.00965	1.91113e-22	7.08816e-21
ONECUT2	-4.25341	8.07388	1.98705e-22	7.34641e-21
IL12RB1	4.70975	3.39614	2.26057e-22	8.33129e-21
EDN1	4.90663	2.28444	2.36822e-22	8.70062e-21
LOC101799119	6.23081	3.35774	2.88487e-22	1.05655e-20
MLXIPL	-4.8605	5.99849	2.94768e-22	1.07618e-20
PROCR	4.40234	3.24542	2.99892e-22	1.09147e-20
TMEM135	-3.08067	8.09008	3.17836e-22	1.15319e-20
CD83	3.8972	4.55283	3.28756e-22	1.18912e-20
MKNK1	3.34928	5.19374	3.63565e-22	1.31096e-20
LOC101796911	3.32853	4.29084	3.86197e-22	1.38829e-20
HSD17B12	-2.94319	9.07226	4.09983e-22	1.46927e-20
DUSP5	3.59474	4.84163	4.37188e-22	1.56198e-20
SEMA4A	3.47822	5.67201	4.42022e-22	1.57443e-20
SEMA3C	4.56293	6.46589	5.13441e-22	1.82326e-20
GLP1R	-3.87015	3.57546	5.20766e-22	1.84367e-20
SAR1B	-3.04171	9.20895	5.34614e-22	1.88698e-20
LOC101791902	5.32477	2.67921	5.82843e-22	2.05101e-20
LOC110354492	-3.48528	4.56133	7.17577e-22	2.51755e-20
TFPI2	3.45626	6.54951	7.45843e-22	2.60889e-20
PRLR	5.85468	3.45905	8.01422e-22	2.79493e-20
HS2ST1	-2.89845	7.03967	8.67332e-22	3.01578e-20
LOC101798565	5.8711	1.92038	8.74172e-22	3.03055e-20
ACKR2	5.09835	4.26793	9.03257e-22	3.12212e-20
LOC101796380	-4.92573	4.98984	9.07237e-22	3.12662e-20
SLC2A9	-4.23533	7.98521	9.56323e-22	3.2861e-20
FNIP2	-2.97308	6.08518	1.20786e-21	4.13824e-20
C12H15orf48	4.94336	7.50971	1.2553e-21	4.28819e-20
CDHR5	4.3552	6.29417	1.33867e-21	4.55967e-20
RBM20	4.96171	2.76129	1.45689e-21	4.94792e-20
GAB2	3.5058	4.0897	1.56046e-21	5.28431e-20
MOV10	2.9983	7.30401	1.56678e-21	5.29036e-20
IKBKE	3.32595	5.49357	1.64888e-21	5.55154e-20
LOC101800252	4.51504	3.22827	2.07585e-21	6.96902e-20
SUSD1	3.23229	5.92082	2.13277e-21	7.13959e-20
HCRTR2	5.45205	2.80073	2.14133e-21	7.14774e-20
LOC106020540	4.50067	4.52115	2.23373e-21	7.43496e-20
HMGCR	-3.79584	9.44389	2.41772e-21	8.02448e-20
LOC101801566	5.82621	3.55892	2.51292e-21	8.31684e-20
LOC101798516	4.57818	6.5828	2.60571e-21	8.59958e-20
ATP6V1C2	3.65178	4.33723	2.78598e-21	9.16862e-20
LOC113844853	6.1671	1.71189	2.85353e-21	9.36456e-20
NANOS1	5.22089	3.42122	3.02327e-21	9.89379e-20
GLUL	-5.2397	10.4286	3.32854e-21	1.08624e-19
LOC101791665	-2.87985	9.2957	3.90338e-21	1.27028e-19
LOC113844005	-3.31365	6.00201	4.04673e-21	1.31328e-19
LOC101805082	4.26497	3.1175	4.11064e-21	1.33032e-19
LOC101794158	4.46645	5.49006	4.4047e-21	1.42155e-19
RBP4	-3.30427	10.3249	5.06345e-21	1.62965e-19
LOC101793000	-3.289	6.38118	5.35093e-21	1.71744e-19
LOC101792564	5.8433	1.89462	5.39935e-21	1.72824e-19
LOC101795736	4.71925	2.11715	5.42752e-21	1.73251e-19
SULF2	3.16641	7.94557	6.85461e-21	2.18208e-19
CDH12	5.79573	2.49992	7.37077e-21	2.34002e-19
LOC106017152	7.10744	1.79203	7.65166e-21	2.42261e-19
LOC101798073	-3.44823	8.45935	7.69971e-21	2.43124e-19
PDHA1	-3.16992	8.55394	7.94075e-21	2.50059e-19
PER2	-3.15792	7.68284	8.59702e-21	2.69997e-19
TC2N	3.55312	4.87707	8.75393e-21	2.74188e-19
AGTRAP	3.23501	5.72715	8.90738e-21	2.78249e-19
IRF1	3.90422	7.60509	9.24357e-21	2.8798e-19
SULF1	4.8847	4.71308	1.00452e-20	3.12124e-19
PDK1	-3.52347	8.41906	1.13533e-20	3.51832e-19
RTN4RL1	-4.11083	2.56462	1.20221e-20	3.71488e-19
TTC38	-3.16578	5.18142	1.20512e-20	3.71488e-19
LOC101795904	4.30388	3.88068	1.23516e-20	3.79524e-19
LOC113843471	-4.50512	1.87683	1.23769e-20	3.79524e-19
ST6GALNAC3	-3.11595	6.07836	1.24706e-20	3.81399e-19
LPXN	3.71454	3.8795	1.26213e-20	3.84999e-19
LOC106015848	-3.95459	3.37853	1.53591e-20	4.67294e-19
LOC101792573	-2.90363	8.40121	1.58089e-20	4.79729e-19
ALB	-3.21038	15.9514	1.73165e-20	5.22385e-19
HMGCS2	-3.78556	8.93565	1.73256e-20	5.22385e-19
MPEG1	3.48488	6.47807	1.73487e-20	5.22385e-19
LOC101799021	-3.04726	9.49416	1.81563e-20	5.45294e-19
DIO2	-4.42439	11.168	2.12558e-20	6.36749e-19
IL23R	4.8156	3.30374	2.42351e-20	7.24139e-19
IGF2	-3.15881	7.43013	2.57885e-20	7.68588e-19
DIO1	-3.9493	5.53366	2.75988e-20	8.2045e-19
LOC101794455	6.86127	3.94975	2.94909e-20	8.74471e-19
TTC36	-3.30119	7.21312	2.99088e-20	8.84618e-19
LOC106015931	6.78479	2.271	3.38259e-20	9.9795e-19
ABCD3	-3.1473	8.65701	3.56887e-20	1.05026e-18
GAS2L3	3.7842	4.14232	3.61835e-20	1.06214e-18
LOC101799516	3.87522	2.51008	3.66051e-20	1.07182e-18
CPNE2	-3.53217	3.68551	3.93242e-20	1.14856e-18
LOC106017212	6.30242	2.31718	4.13443e-20	1.20455e-18
G6PC	-3.07505	8.29625	5.08682e-20	1.47834e-18
SLC26A3	6.0072	2.05858	5.12591e-20	1.48601e-18
LOC101795552	4.25945	3.85474	5.17004e-20	1.49509e-18
LOC101792818	-2.80517	6.39591	5.40301e-20	1.5586e-18
LOC113845331	-4.2279	2.58577	5.67531e-20	1.63312e-18
FOXS1	5.71068	2.64496	5.86397e-20	1.68326e-18
RTN4	-2.89626	9.80298	6.58389e-20	1.88529e-18
LOC106020078	-3.38695	5.58148	6.60148e-20	1.8857e-18
CD2	3.0398	4.71822	6.65727e-20	1.89317e-18
PIM1	4.04287	5.56987	6.66005e-20	1.89317e-18
AGPAT3	-3.98442	9.08965	7.24671e-20	2.05494e-18
LOC101797023	3.59873	3.92858	7.69282e-20	2.17616e-18
GNPAT	-2.82086	5.90588	7.93516e-20	2.23929e-18
LOC110351876	7.71268	2.35307	7.97808e-20	2.24597e-18
GYS2	-3.87085	6.85817	8.7929e-20	2.46941e-18
LOC113844788	3.75278	4.61554	9.66365e-20	2.70744e-18
DRAM1	3.45475	5.19022	9.90692e-20	2.76896e-18
NAV1	3.75805	3.72186	1.0546e-19	2.94055e-18
SLC9A5	3.53154	3.44387	1.06844e-19	2.97206e-18
NR1D2	2.85586	6.03325	1.08917e-19	3.02252e-18
RASGEF1B	3.75881	5.94074	1.10008e-19	3.04556e-18
LOC101797666	-4.08991	8.76598	1.10792e-19	3.06001e-18
EHHADH	-3.27813	7.9878	1.13466e-19	3.12647e-18
LOC113845638	-3.91599	3.00589	1.14057e-19	3.13537e-18
SLC25A24	3.18168	5.09937	1.35489e-19	3.71577e-18
LOC101802378	-4.30714	7.45426	1.39705e-19	3.82241e-18
SMLR1	-3.75395	5.59109	1.43566e-19	3.91888e-18
GPC5	4.45018	2.70608	1.48212e-19	4.03628e-18
LOC101802417	4.02051	6.65805	1.78892e-19	4.86045e-18
LOC101791516	3.69706	7.13466	1.90598e-19	5.16648e-18
ABLIM1	-2.8305	7.05564	2.05154e-19	5.54818e-18
L3MBTL3	3.32664	5.42553	2.12195e-19	5.72534e-18
LOC101795762	-2.86855	5.931	2.34523e-19	6.3132e-18
RPAIN	2.96561	4.41873	2.45943e-19	6.60541e-18
LOC106018413	4.91524	1.69806	2.53899e-19	6.80346e-18
VCAM1	3.54056	8.46892	2.54997e-19	6.81723e-18
LOC101796567	4.2778	7.54754	2.61714e-19	6.98084e-18
MPC1	-2.98176	8.79895	2.91174e-19	7.74895e-18
SNX22	3.61724	3.22908	3.08002e-19	8.17817e-18
CETP	-3.616	4.11462	3.16285e-19	8.37905e-18
SNX16	3.15412	6.75199	3.20406e-19	8.46785e-18
LOC101804639	9.23873	1.67184	3.21087e-19	8.46785e-18
LOC113844003	-5.76786	4.54806	3.23526e-19	8.51296e-18
PTPRO	4.55557	3.95594	3.2568e-19	8.55038e-18
IGSF3	3.66145	2.94694	3.36791e-19	8.82226e-18
CACNA1E	3.67082	3.76024	3.58522e-19	9.37049e-18
LOC101789531	2.94197	4.74776	3.70556e-19	9.66341e-18
SORBS2	-3.36422	6.32699	3.73742e-19	9.72477e-18
GPR65	3.83182	3.55338	3.79488e-19	9.85236e-18
ADAMTS2	3.3972	5.07227	3.80775e-19	9.86385e-18
LOC101790070	-3.47343	7.18243	3.95444e-19	1.02212e-17
ULK2	-3.10757	8.81015	4.0271e-19	1.0386e-17
RBM43	2.94981	5.73039	4.04947e-19	1.04207e-17
LOC101795472	7.71825	2.35062	4.35003e-19	1.11696e-17
GBE1	-3.0081	8.22333	4.36271e-19	1.11775e-17
ELOVL5	-3.09617	7.40259	4.79842e-19	1.22642e-17
LOC101799748	-2.96361	5.38245	4.80784e-19	1.22642e-17
GMPR	-3.42333	5.23919	4.85568e-19	1.23592e-17
SMAD1	3.50667	3.63425	4.89793e-19	1.24397e-17
HSPB1	3.77066	3.28601	5.42394e-19	1.37224e-17
SHOX	9.50291	1.90781	5.42647e-19	1.37224e-17
LOC101791922	3.95823	2.9208	5.43902e-19	1.37244e-17
LOC101796443	-3.57946	10.2284	5.4515e-19	1.37263e-17
PITPNM2	2.97499	5.69227	5.50956e-19	1.38426e-17
KCTD6	-2.89012	5.07032	5.67806e-19	1.42354e-17
TES	3.7239	5.05683	5.69768e-19	1.4254e-17
ANXA2	4.07219	7.11334	5.97515e-19	1.49162e-17
LOC101798440	3.22694	6.19753	6.38525e-19	1.5906e-17
ITGBL1	7.73076	2.37029	6.84565e-19	1.7009e-17
MYOC	6.90642	1.60474	6.85718e-19	1.7009e-17
HMX3	10.3933	2.74226	6.96272e-19	1.72342e-17
ADAM23	-3.37454	6.17844	7.21077e-19	1.78104e-17
LOC101795565	3.09059	8.6826	7.25554e-19	1.78832e-17
LOC101797260	-3.98876	2.62639	7.36947e-19	1.81217e-17
LOC101800860	3.42912	8.13486	7.38334e-19	1.81217e-17
PLEKHS1	3.94289	2.25721	8.17458e-19	2.00217e-17
ECM1	4.23045	6.49366	8.48692e-19	2.07432e-17
BIRC2	3.07764	8.40607	8.6484e-19	2.10938e-17
TUBB6	2.94778	6.30642	9.0968e-19	2.21412e-17
CLPTM1L	-2.72147	7.75107	9.21142e-19	2.23736e-17
RGS20	4.12329	2.8025	9.33103e-19	2.26171e-17
LOC101800424	5.67715	4.40422	9.62307e-19	2.32767e-17
MOCOS	-3.27253	7.26209	9.73003e-19	2.34868e-17
LOC106015649	-8.39039	0.628168	9.88169e-19	2.38037e-17
RAB7B	3.37441	4.55288	1.01721e-18	2.44529e-17
ALDH9A1	-2.79989	8.25747	1.04053e-18	2.49621e-17
LOC101802274	-5.10832	4.71301	1.06404e-18	2.54738e-17
CARD9	3.96123	2.64997	1.30111e-18	3.10857e-17
PTGDR	4.83923	2.51947	1.41253e-18	3.36787e-17
LOC113842366	5.30041	1.76053	1.41583e-18	3.36887e-17
LOC106016586	2.98024	5.12498	1.5205e-18	3.61057e-17
THBS1	3.06292	8.24113	1.53719e-18	3.64281e-17
LOC101791777	3.48277	5.92588	1.58245e-18	3.7384e-17
DGAT2	-3.21055	5.65614	1.58393e-18	3.7384e-17
AADAT	-3.1967	3.52897	1.63701e-18	3.85588e-17
LOC101797318	8.41803	9.88352	1.66222e-18	3.9074e-17
UMODL1	5.93577	4.92049	1.67253e-18	3.92373e-17
TPI1	-2.97661	10.3437	1.6807e-18	3.93498e-17
RGN	-3.08745	7.34751	1.88474e-18	4.40388e-17
LOC106018090	3.67564	3.35174	1.943e-18	4.53095e-17
NADK	-2.59468	8.87644	2.00062e-18	4.65603e-17
DMGDH	-3.07629	7.87207	2.13629e-18	4.96188e-17
HLF	-2.88392	6.3854	2.25893e-18	5.23634e-17
RIDA	-2.68943	7.47044	2.40931e-18	5.57385e-17
LEKR1	4.40232	5.27618	2.53963e-18	5.86373e-17
LOC101796809	4.08836	5.9271	2.62606e-18	6.05134e-17
NIT2	-2.8411	6.45364	2.70059e-18	6.21083e-17
KL	-3.85848	3.16131	2.72468e-18	6.25391e-17
TMEM268	3.69202	3.25518	2.77514e-18	6.34929e-17
PFKP	2.96171	6.46654	2.7771e-18	6.34929e-17
MASP1	-3.07369	5.64205	2.85846e-18	6.52254e-17
LOC101792197	3.89714	2.95927	2.96922e-18	6.76207e-17
ENDOD1	4.13417	2.81179	2.97981e-18	6.77299e-17
HSD11B2	-4.1108	4.86328	3.27282e-18	7.42454e-17
LOC101802708	-3.13785	6.67521	3.28512e-18	7.438e-17
LOC113843692	2.6156	10.5229	3.34523e-18	7.55944e-17
CLIC2	3.15414	5.09734	3.67063e-18	8.27875e-17
LOC113845282	-3.25718	7.63338	3.76055e-18	8.46523e-17
LOC101794316	-4.86111	1.59494	3.77386e-18	8.47884e-17
XIRP1	-3.96581	2.48514	3.92875e-18	8.80989e-17
LOC101790603	3.0576	4.06361	3.98546e-18	8.91995e-17
BARHL1	9.2793	1.69987	4.26045e-18	9.51717e-17
ACAT1	-3.07769	7.12511	4.94462e-18	1.10244e-16
ABCB11	-2.7145	7.82361	5.25668e-18	1.16979e-16
FGGY	-3.37983	5.94509	5.34548e-18	1.18729e-16
LOC101803054	3.05634	4.58312	5.70133e-18	1.26392e-16
GLIPR2	4.14359	6.26038	5.88878e-18	1.303e-16
LOC101795292	-4.38327	1.50663	6.72259e-18	1.48469e-16
LOC106015071	-3.16246	6.17337	6.78076e-18	1.49471e-16
PTPRS	-2.94151	7.12518	7.90772e-18	1.73985e-16
APOB	-3.13509	12.3277	7.94784e-18	1.74394e-16
ARSJ	2.95189	5.26937	7.95616e-18	1.74394e-16
SLC1A2	3.8974	3.3158	8.01108e-18	1.75269e-16
CCDC78	-3.68573	2.55777	8.48639e-18	1.85321e-16
RIN3	3.08072	5.19281	8.98381e-18	1.95817e-16
LOC101791359	3.28016	6.5466	9.13924e-18	1.98834e-16
LOC110354411	-3.87377	1.68539	9.83178e-18	2.13503e-16
DUSP6	2.90748	5.01739	1.02366e-17	2.21882e-16
ART5	3.35569	4.48032	1.08694e-17	2.35162e-16
GHR	-3.81922	7.96632	1.15545e-17	2.49521e-16
LOC101802132	3.84754	2.90327	1.24296e-17	2.67925e-16
PLCXD3	-4.22212	2.42035	1.27819e-17	2.7501e-16
LOC106015242	-4.03984	1.98539	1.33773e-17	2.87292e-16
LOC106015878	3.63541	3.62127	1.36937e-17	2.93548e-16
HSPB11	-2.9848	5.10569	1.70723e-17	3.65304e-16
TMEM238	-2.92392	3.38626	2.08402e-17	4.45111e-16
COL17A1	5.57235	2.91321	2.18615e-17	4.66072e-16
ANO1	-3.42316	7.19122	2.253e-17	4.7945e-16
SAT1	2.57703	8.71701	2.27634e-17	4.83536e-16
LOC113844524	4.63047	4.01367	2.76566e-17	5.8641e-16
LOC101802620	-3.75767	5.84866	2.78895e-17	5.90276e-16
LOC110354301	10.4288	2.78276	2.95549e-17	6.24394e-16
CSF1	2.94803	4.22468	2.96091e-17	6.2441e-16
TPBG	-4.03757	2.22002	2.97542e-17	6.2634e-16
LOC101801472	3.94295	1.95675	3.10033e-17	6.5146e-16
CRY1	-2.5816	6.78647	3.12802e-17	6.56097e-16
YPEL5	2.61245	7.13756	3.40029e-17	7.11927e-16
VWCE	-3.42185	5.74779	3.54914e-17	7.41763e-16
ENPP3	2.8776	4.53467	3.58957e-17	7.48874e-16
LOC101790670	-3.2254	9.28226	3.73786e-17	7.7842e-16
APELA	-3.90742	3.11869	3.74995e-17	7.79549e-16
LOC113843457	-3.69789	4.95735	3.94078e-17	8.17764e-16
SOX7	3.87445	3.0275	4.27395e-17	8.85329e-16
LOC106014826	6.98841	1.68091	4.31523e-17	8.92297e-16
LOC101791120	2.71266	8.24629	4.60448e-17	9.50427e-16
INPP5F	3.08124	5.27777	4.86448e-17	1.00232e-15
LOC101796360	4.45249	3.62411	5.15204e-17	1.0597e-15
FSCN1	3.2847	4.45469	5.33507e-17	1.09542e-15
HPD	-3.46153	9.28482	5.58936e-17	1.14562e-15
CCN4	4.19882	2.47778	5.96074e-17	1.2196e-15
LOC101798151	5.37245	2.3327	5.99793e-17	1.22507e-15
LOC101792487	4.47999	5.02929	6.07198e-17	1.23803e-15
LOC101798033	-2.62325	6.18669	6.43691e-17	1.31015e-15
ACSS2	-3.6776	9.66994	6.64803e-17	1.35076e-15
LOC101790993	-3.48401	6.44023	7.06885e-17	1.43377e-15
HABP2	-3.07567	7.80817	7.44792e-17	1.50804e-15
OTOP3	-8.47073	0.710002	8.01831e-17	1.61793e-15
APOH	-3.29421	11.1221	8.01833e-17	1.61793e-15
RILPL2	3.09833	3.50962	8.07401e-17	1.62636e-15
LOC101804743	2.80349	4.43866	8.14404e-17	1.63764e-15
LHFPL3	7.22646	1.89959	8.54885e-17	1.71609e-15
IL6	4.34154	2.93239	9.04527e-17	1.81262e-15
SEMA4B	3.92734	2.75783	9.56826e-17	1.91414e-15
TTR	-3.07074	11.2036	9.86069e-17	1.96927e-15
LOC101803839	3.01466	6.08258	1.04674e-16	2.08686e-15
IDH1	-2.68188	8.11633	1.10254e-16	2.19436e-15
PRKCH	2.86775	4.44151	1.11473e-16	2.21486e-15
ADSL	-2.74817	7.84759	1.16785e-16	2.31647e-15
NEURL1	3.52532	4.2485	1.18577e-16	2.34803e-15
DECR2	-2.45252	8.18586	1.21716e-16	2.40611e-15
KCNG1	-5.41757	1.18225	1.32996e-16	2.62464e-15
EMP1	3.86622	3.29181	1.34346e-16	2.64683e-15
LOC106017260	-3.52419	2.03393	1.34581e-16	2.64699e-15
LOC106018037	-4.31464	1.82242	1.38192e-16	2.71343e-15
TP53INP1	-3.67753	7.73303	1.38527e-16	2.71546e-15
LDHD	-3.22012	4.86974	1.41552e-16	2.77011e-15
ACSL5	-2.73564	8.29348	1.44031e-16	2.81391e-15
ABLIM2	-2.70296	5.4162	1.49417e-16	2.91425e-15
LOC110351798	-2.62019	4.61841	1.50588e-16	2.9277e-15
MTURN	-3.42196	2.5718	1.50608e-16	2.9277e-15
LOC101790239	-4.1017	3.51118	1.53891e-16	2.98656e-15
FGFR3	-2.93902	7.53178	1.81247e-16	3.51162e-15
FZD9	-3.10841	6.8713	1.8795e-16	3.63546e-15
TCF21	3.57363	2.82444	1.89789e-16	3.66496e-15
RASL10B	4.51095	2.55936	1.90468e-16	3.67201e-15
CCN1	3.09672	6.23066	1.91267e-16	3.68134e-15
RNF135	2.67229	7.35939	1.93188e-16	3.71219e-15
PTGER3	3.45195	2.45687	2.1406e-16	4.1065e-15
NCF2	3.19434	5.15865	2.15857e-16	4.1342e-15
PEMT	-2.78154	7.76005	2.18427e-16	4.17657e-15
LOC101801957	5.1897	1.31352	2.25528e-16	4.3053e-15
LOC101792364	3.52936	6.56308	2.32182e-16	4.4251e-15
LOC101792808	-4.02498	6.82758	2.48898e-16	4.73596e-15
FZD3	-3.21881	4.42784	2.52301e-16	4.7929e-15
GSTK1	-2.49723	7.38463	2.72698e-16	5.17073e-15
LOC101804465	3.51158	4.03086	2.73075e-16	5.17073e-15
NOS2	4.86125	5.29781	2.8031e-16	5.29914e-15
CBFB	2.53924	6.75147	2.84654e-16	5.37256e-15
MYH11	-3.18008	4.21225	2.86006e-16	5.38937e-15
ABCB9	3.12159	4.28165	2.87318e-16	5.40538e-15
SHISA5	2.51648	8.24376	2.94806e-16	5.53734e-15
LOC110353866	3.15891	8.17896	3.17595e-16	5.95579e-15
CDC42EP3	2.91666	5.37014	3.20651e-16	6.00348e-15
STC2	-5.25124	7.87893	3.21889e-16	6.017e-15
CCDC62	3.01872	5.4305	3.33132e-16	6.21722e-15
SLC26A5	-2.6273	7.71883	3.625e-16	6.75452e-15
SERTM1	-3.65197	2.08246	3.68218e-16	6.85015e-15
HTR7	2.70078	6.05573	3.78626e-16	7.03257e-15
LOC101798847	7.94018	3.87779	3.97535e-16	7.37206e-15
SOCS3	2.91398	6.1917	4.01177e-16	7.42781e-15
LOC101802909	4.40057	3.11291	4.24055e-16	7.83898e-15
AGMO	-3.22098	8.66733	4.44556e-16	8.20497e-15
LOC101790335	-4.92436	7.31016	4.86594e-16	8.96668e-15
SLC25A1	-3.51555	9.41144	5.03651e-16	9.26638e-15
PGD	-2.98012	9.49195	5.08014e-16	9.33196e-15
CD81	-2.41682	9.11876	5.0922e-16	9.33944e-15
LOC110353061	-4.11013	1.14106	5.10588e-16	9.34985e-15
LOC106017198	-4.23493	0.97046	5.12177e-16	9.36427e-15
LOC101803572	-2.5911	9.19535	5.18302e-16	9.46144e-15
EPHA2	3.39398	5.83523	5.45083e-16	9.9348e-15
GRHPR	-3.51972	6.82965	5.59874e-16	1.01885e-14
MAST3	2.98022	4.15203	6.01848e-16	1.09353e-14
LOC101803350	4.2118	5.66204	6.55097e-16	1.18843e-14
ROS1	4.07884	1.85329	7.06591e-16	1.27804e-14
HACD4	3.74552	3.00255	7.06677e-16	1.27804e-14
AMPD3	3.70424	2.74061	7.19868e-16	1.29988e-14
IFIH1	3.95101	7.96024	7.31809e-16	1.31904e-14
LOC113845682	3.00003	2.88617	7.32739e-16	1.31904e-14
DLD	-2.48136	8.34583	7.53605e-16	1.35452e-14
LOC101800184	3.16728	3.32698	7.93063e-16	1.42243e-14
LOC113839883	3.13643	4.94394	7.93822e-16	1.42243e-14
PRXL2A	-2.50542	5.95178	8.33871e-16	1.4919e-14
RALGDS	3.22555	5.10133	8.89385e-16	1.58879e-14
NFKBIE	2.94111	4.3059	9.02911e-16	1.61049e-14
LOC110352422	-3.99301	1.52195	9.53371e-16	1.6979e-14
TSPAN32	4.28155	2.73409	9.94951e-16	1.76926e-14
AGTR1	-4.24193	2.88587	1.01915e-15	1.80952e-14
RBFOX1	4.01827	1.78488	1.03726e-15	1.8389e-14
ARPC1B	2.77208	7.31502	1.0433e-15	1.8468e-14
RGS14	2.79521	3.52085	1.06436e-15	1.88122e-14
PAX2	8.64193	1.13151	1.07613e-15	1.89916e-14
LOC101802543	3.53756	4.78707	1.08914e-15	1.91922e-14
PSAT1	-4.20035	8.498	1.13884e-15	2.00378e-14
CFLAR	2.69823	6.86186	1.16151e-15	2.04059e-14
LOC101804105	-2.89512	6.45443	1.22617e-15	2.15096e-14
EVA1A	3.75525	2.47714	1.23477e-15	2.16279e-14
HACD2	-2.78665	8.66322	1.25036e-15	2.18682e-14
SYN3	3.17759	7.20619	1.2975e-15	2.26587e-14
BRI3BP	-2.54189	8.50491	1.32682e-15	2.31362e-14
PPAT	-3.32489	7.41348	1.37561e-15	2.39513e-14
TMEM53	-2.85913	5.81321	1.41372e-15	2.45781e-14
CCNG2	-2.42768	8.16507	1.4207e-15	2.46628e-14
DMD	-3.04682	8.15546	1.53278e-15	2.6569e-14
LDB3	-3.7298	1.62794	1.53589e-15	2.65833e-14
ACSS3	-2.44005	7.59859	1.61667e-15	2.79402e-14
LOC101800207	4.33683	2.05712	1.63348e-15	2.8189e-14
NR4A3	4.77789	5.46429	1.75604e-15	3.02593e-14
LOC101801622	4.11933	2.00657	1.7675e-15	3.04119e-14
FBXO2	3.17509	2.80432	1.82099e-15	3.12862e-14
LOC110353630	-4.14514	1.6402	1.88213e-15	3.22893e-14
LOC101799765	-5.02894	5.15471	1.89617e-15	3.24824e-14
CHCHD6	-2.43402	5.82369	2.06966e-15	3.54025e-14
TUBA8	8.43128	0.947241	2.15232e-15	3.67625e-14
LOC101805430	3.93929	2.1656	2.3229e-15	3.96181e-14
PQLC2	2.64761	4.32516	2.35967e-15	4.01867e-14
SHISA2	-2.69418	3.65004	2.408e-15	4.095e-14
SFXN2	-2.61822	5.2257	2.44279e-15	4.14813e-14
RFX8	5.45971	1.07714	2.47917e-15	4.2038e-14
MID1IP1	2.795	4.31961	2.58151e-15	4.37099e-14
GPD2	3.2277	4.43753	2.69311e-15	4.55334e-14
SH2D4A	2.8549	6.7273	2.8492e-15	4.81028e-14
LOC101805199	-2.78812	7.82952	2.87512e-15	4.84704e-14
CNP	3.59383	7.44576	3.06017e-15	5.15158e-14
SEMA7A	3.41022	5.35021	3.1451e-15	5.28693e-14
LOC106015620	-3.98096	1.22553	3.33746e-15	5.60223e-14
ALDH6A1	-2.74893	7.30643	3.39532e-15	5.69119e-14
BAG2	3.11622	3.08431	3.45127e-15	5.77502e-14
HAAO	-3.51329	5.3544	3.45522e-15	5.77502e-14
AQP9	-2.99574	8.79555	3.49408e-15	5.83161e-14
LOC101802919	2.84811	3.66217	3.50989e-15	5.84965e-14
LOC101797125	-3.07823	6.82456	3.61018e-15	6.00823e-14
LOC101790664	3.42369	3.75832	3.68747e-15	6.12786e-14
EGR2	4.03492	1.66159	3.69256e-15	6.12786e-14
ESR2	-3.52999	4.82849	3.72092e-15	6.16618e-14
ZNFX1	3.29039	8.26433	3.90667e-15	6.46482e-14
CTTNBP2NL	2.59657	5.69658	3.97804e-15	6.57362e-14
LY96	3.04488	5.28091	4.05872e-15	6.69747e-14
ARL6IP5	2.48209	7.41833	4.22657e-15	6.95543e-14
GPLD1	-2.94644	6.7166	4.22696e-15	6.95543e-14
GALNT16	-2.69956	6.00018	4.45042e-15	7.31284e-14
SLC35E4	3.61468	1.96233	4.60087e-15	7.54943e-14
SORL1	-2.96078	5.88789	4.62443e-15	7.57746e-14
GDPD5	-2.71096	4.18025	4.86232e-15	7.95608e-14
HGD	-3.9827	7.79298	5.03546e-15	8.22788e-14
IRF7	3.46796	2.28653	5.23241e-15	8.53775e-14
MAFB	2.43897	8.38159	5.36385e-15	8.74001e-14
LOC101802516	3.96511	2.27327	5.52403e-15	8.98848e-14
LOC101804037	-5.55846	0.19527	5.58195e-15	9.07009e-14
ST3GAL3	-2.80064	4.98205	5.81567e-15	9.43674e-14
ISOC1	-2.9784	6.92398	5.8554e-15	9.48802e-14
PLK3	3.12437	3.34209	5.87483e-15	9.50632e-14
ASMTL	-2.62944	7.26827	5.96454e-15	9.63814e-14
FABP3	3.71322	3.17376	6.00086e-15	9.68343e-14
AMDHD1	-4.64375	5.51866	6.11895e-15	9.86037e-14
PCYT2	-2.49804	8.23373	6.23582e-15	1.00349e-13
CHRM2	-5.43693	6.70016	6.36904e-15	1.02351e-13
SLCO4C1	3.25955	2.17389	6.64663e-15	1.06666e-13
LOC113844396	3.45327	2.50257	6.83831e-15	1.09591e-13
HOOK1	-2.4202	6.53612	6.94817e-15	1.11199e-13
TMEM150C	3.47174	3.69689	8.0501e-15	1.28658e-13
LDHB	-2.4685	9.26176	8.19314e-15	1.30766e-13
LOC101798644	-2.7725	7.60714	8.63308e-15	1.37599e-13
LOC101793730	-3.90195	4.27674	8.69383e-15	1.38379e-13
LOC113844134	3.40823	3.61153	8.88478e-15	1.41226e-13
NFAM1	2.98351	5.0543	8.93891e-15	1.41893e-13
LOC101799932	2.98916	5.00013	9.07044e-15	1.43786e-13
ETFDH	-2.58104	7.41566	9.17228e-15	1.45203e-13
TTC9	5.3495	1.45897	9.7634e-15	1.54352e-13
MUC13	4.2491	2.70149	9.95997e-15	1.57246e-13
ARAP2	2.91425	3.51416	9.98218e-15	1.57384e-13
SARDH	-2.86075	4.73682	1.00278e-14	1.5789e-13
GSDMA	2.45007	6.19951	1.01091e-14	1.58956e-13
FAM107A	-4.10722	3.25215	1.0504e-14	1.64944e-13
LOC101797872	-4.28686	2.76966	1.05884e-14	1.66046e-13
ABAT	-2.71135	5.95544	1.0621e-14	1.66334e-13
HHIP	-3.28458	5.78253	1.09997e-14	1.72035e-13
LOC101801004	2.35481	6.23418	1.12273e-14	1.7536e-13
FDFT1	-3.15716	7.62773	1.19745e-14	1.8678e-13
LOC110354597	9.29136	1.70748	1.21867e-14	1.89836e-13
DEF6	3.35585	3.50285	1.28478e-14	1.99867e-13
LOC106017909	7.25121	1.91336	1.29352e-14	2.0096e-13
LOC101799795	2.70666	4.13238	1.37548e-14	2.13409e-13
KLHL14	-5.27486	5.04151	1.39515e-14	2.16174e-13
SPX	-3.76746	1.88019	1.40198e-14	2.16945e-13
B4GALT3	-2.75349	4.09186	1.40835e-14	2.17642e-13
TNIP2	3.18748	7.43137	1.45839e-14	2.25078e-13
COTL1	2.57765	7.88884	1.46375e-14	2.25606e-13
RCAN1	2.33045	6.61859	1.48305e-14	2.28281e-13
TXNRD1	3.5935	5.81445	1.5303e-14	2.35243e-13
TMEM205	-4.45378	4.66574	1.5337e-14	2.35456e-13
ABCG8	-4.3526	2.89331	1.5622e-14	2.39517e-13
ICOSLG	3.18849	4.24774	1.58765e-14	2.431e-13
SPON2	5.84572	3.82121	1.60494e-14	2.45425e-13
MTHFD1L	-2.54539	5.79156	1.62091e-14	2.47544e-13
LOC106014639	4.55164	1.09878	1.69997e-14	2.59279e-13
BDH2	-2.73633	3.13974	1.94131e-14	2.95701e-13
PTGS2	3.59827	5.96654	1.95447e-14	2.97319e-13
ATOH8	-3.33337	5.49215	2.01577e-14	3.06245e-13
PKM	2.71585	7.58109	2.18062e-14	3.30859e-13
LOC113840090	-3.28595	2.51541	2.33917e-14	3.54455e-13
TNFRSF18	3.33074	3.06399	2.34655e-14	3.55113e-13
EDN3	6.01469	1.56049	2.41312e-14	3.64716e-13
LOC113843325	9.48812	1.90018	2.48807e-14	3.75557e-13
HS3ST3B1	-2.80006	5.07508	2.64133e-14	3.98177e-13
CD99	2.7265	6.33086	2.695e-14	4.05744e-13
PARP9	2.80612	7.08883	3.00195e-14	4.51374e-13
LOC113845093	4.80709	1.58879	3.01484e-14	4.5273e-13
FAM171A1	2.55736	4.53299	3.02716e-14	4.53996e-13
LOC101805041	3.61387	2.21958	3.15296e-14	4.71686e-13
SORBS3	2.7187	5.39465	3.15318e-14	4.71686e-13
IL21R	2.75494	4.03976	3.26318e-14	4.87516e-13
LOC113842392	4.29672	1.15726	3.336e-14	4.97759e-13
PTPRT	5.97651	0.782927	3.37096e-14	5.02334e-13
EFR3B	2.68419	3.77798	3.47982e-14	5.17894e-13
IL15RA	2.54351	3.57357	3.59263e-14	5.34004e-13
HS6ST2	-3.23581	4.86404	3.7237e-14	5.52783e-13
LOC113843266	3.90302	1.39934	3.73509e-14	5.5377e-13
LOC101797066	-4.28493	2.08225	3.80743e-14	5.63779e-13
TMEM79	-3.41952	3.54582	3.95223e-14	5.8448e-13
GNG2	3.1359	2.56169	4.27956e-14	6.32087e-13
LOC101804808	2.56259	4.41529	4.29635e-14	6.33765e-13
TAGAP	2.72762	4.38931	4.86879e-14	7.17302e-13
ITIH2	-2.62589	9.26506	4.87506e-14	7.17322e-13
SPP1	2.9109	5.84205	4.8833e-14	7.17631e-13
TLR4	2.56669	3.86421	4.91141e-14	7.20855e-13
RBP7	5.74225	3.70552	5.11536e-14	7.49846e-13
SEMA3A	4.33367	3.35664	5.22607e-14	7.65116e-13
CD44	3.32886	7.65447	5.67591e-14	8.29933e-13
LOC101794290	-6.23344	1.69925	6.26473e-14	9.14885e-13
ANKH	-2.74773	7.70002	6.32359e-14	9.22329e-13
FDX1	-2.33141	7.66072	6.41844e-14	9.34995e-13
FN1	-2.43198	9.12994	6.54243e-14	9.51871e-13
LOC101805181	-3.28783	1.74146	6.56377e-14	9.53787e-13
HAO1	-5.5065	0.153934	6.59739e-14	9.57482e-13
LOC113840013	-2.91129	2.34491	6.87416e-14	9.96412e-13
ALDOC	3.51285	4.8377	7.02706e-14	1.01731e-12
LOC101797614	-2.90734	9.57376	7.32505e-14	1.05914e-12
STX11	4.04186	2.04355	7.46101e-14	1.07747e-12
ISYNA1	-2.64886	6.61293	7.53648e-14	1.08702e-12
LOC101804322	-2.51359	5.54852	8.20195e-14	1.18155e-12
RARRES1	2.21374	8.00346	8.42341e-14	1.21195e-12
LOC101791306	-2.96804	6.59593	8.65766e-14	1.24413e-12
AADAC	-3.28057	7.90666	8.95242e-14	1.2849e-12
VDR	3.21428	3.22015	9.00527e-14	1.2909e-12
FSD1L	-2.52568	6.10333	9.44325e-14	1.35203e-12
LOC101790593	4.17316	1.26705	9.93928e-14	1.42131e-12
UPB1	-2.58849	7.35005	1.03059e-13	1.47192e-12
LOC101795226	-2.81256	2.75837	1.04283e-13	1.4876e-12
LOC110353740	5.6037	4.20517	1.04521e-13	1.48918e-12
FGA	-3.31664	13.3323	1.08215e-13	1.53993e-12
LOC113844751	-5.44195	0.0970555	1.10484e-13	1.5703e-12
RUBCNL	2.61833	3.83074	1.11901e-13	1.58851e-12
DSEL	2.87289	4.76328	1.19348e-13	1.69217e-12
LOC101803775	-2.939	10.0263	1.24111e-13	1.75756e-12
PDGFB	3.11359	3.56413	1.31465e-13	1.85945e-12
BCKDHB	-2.47907	4.92656	1.33427e-13	1.88492e-12
PIK3CB	2.60871	5.37544	1.37921e-13	1.94605e-12
P2RY6	3.38626	2.15309	1.39057e-13	1.95971e-12
PRPS2	-2.16686	10.1187	1.39456e-13	1.96297e-12
RASD1	-2.49239	7.22623	1.45758e-13	2.04921e-12
LOC106016760	-4.0286	4.98153	1.50679e-13	2.11584e-12
CISD1	-2.33384	8.65614	1.52616e-13	2.14047e-12
LOC101793887	2.55678	6.86772	1.53841e-13	2.15507e-12
AMN	-2.96865	2.071	1.56047e-13	2.18335e-12
DENND2D	2.39692	5.4626	1.57492e-13	2.20093e-12
MC5R	-6.38015	7.06414	1.72764e-13	2.41147e-12
CHST12	3.19935	2.73751	1.82816e-13	2.54873e-12
GFI1	3.05446	2.57015	1.91613e-13	2.66819e-12
PDPN	4.8135	2.48235	1.99022e-13	2.76806e-12
MTUS1	-2.3976	6.74639	1.99441e-13	2.7706e-12
ALAS1	2.43366	6.81592	2.00646e-13	2.78403e-12
TMEM106A	2.53285	3.59644	2.00922e-13	2.78455e-12
LOC101801058	-4.52009	2.27944	2.01867e-13	2.79433e-12
TALDO1	-2.63763	5.46977	2.06699e-13	2.85782e-12
ACSL3	-2.31825	6.54175	2.13471e-13	2.94797e-12
LOC101791461	2.40687	5.07633	2.16579e-13	2.98736e-12
SCARB2	2.44246	7.99676	2.17613e-13	2.9954e-12
HIF1A	2.64555	7.08228	2.17674e-13	2.9954e-12
LOC101794161	7.40266	2.05242	2.34296e-13	3.21922e-12
LOC101797289	-2.71008	7.61097	2.34491e-13	3.21922e-12
CHIC1	-2.17937	6.22731	2.48977e-13	3.41408e-12
SCP2	-2.27445	9.59047	2.62681e-13	3.59777e-12
ZC3H12D	3.66074	1.72122	2.65675e-13	3.63453e-12
CSRP2	-2.38004	5.34512	2.66413e-13	3.64035e-12
ALDH1A3	4.82942	4.3245	2.70231e-13	3.68822e-12
NETO2	-2.80564	3.17095	2.82952e-13	3.85733e-12
CLDN5	2.97591	6.48223	2.88648e-13	3.92981e-12
GREM1	4.25116	4.75923	2.88942e-13	3.92981e-12
PXN	2.46156	6.57746	2.9758e-13	4.04259e-12
LOC101793676	5.81785	2.50146	3.27579e-13	4.44495e-12
LOC101800035	-2.56295	7.12135	3.40616e-13	4.61649e-12
LOC101789732	-3.8086	2.82906	3.43598e-13	4.65152e-12
AMOTL2	2.3048	5.02626	3.48594e-13	4.71368e-12
PI15	4.16748	4.48178	3.53195e-13	4.77038e-12
TENT4B	-2.57421	7.60038	3.75064e-13	5.0599e-12
PHLDA1	4.1904	4.21926	3.82737e-13	5.15746e-12
LOC101794304	3.19967	2.78021	3.98636e-13	5.36551e-12
TRIM47	3.10906	5.48272	4.00766e-13	5.38797e-12
LOC110352896	-2.27902	4.66432	4.12498e-13	5.53933e-12
F8	2.58615	4.46296	4.22151e-13	5.66171e-12
LOC106016772	-3.91751	1.24174	4.2258e-13	5.66171e-12
LOC106019534	2.5959	5.30961	4.36768e-13	5.84509e-12
UBALD1	2.54351	5.43726	4.51943e-13	6.04125e-12
LOC101791001	-5.38703	6.14676	4.5895e-13	6.12789e-12
SLC38A4	-3.10499	9.23524	4.75232e-13	6.33805e-12
SHMT2	-2.54187	9.18666	4.83001e-13	6.43433e-12
TNFRSF11B	2.93899	4.05228	4.85122e-13	6.45522e-12
LOC110353268	4.20803	1.07752	4.91837e-13	6.53713e-12
ACOT9	2.42714	5.85808	4.93024e-13	6.54546e-12
BCL2L15	4.07248	5.29661	4.99707e-13	6.62664e-12
CMTR1	2.7364	5.90586	5.09098e-13	6.74353e-12
CASD1	2.57768	5.33281	5.451e-13	7.21224e-12
MADCAM1	3.52509	2.12499	5.49466e-13	7.26178e-12
ADTRP	-3.77842	2.38165	5.52699e-13	7.29625e-12
LOC113843044	2.51146	3.51466	5.61542e-13	7.40462e-12
EZR	2.56126	4.61537	5.91025e-13	7.7846e-12
ACADSB	-2.14545	7.0193	5.93645e-13	7.81031e-12
TTC29	3.53833	1.37233	5.98674e-13	7.86762e-12
SBNO2	2.18944	6.90116	6.05264e-13	7.94529e-12
TIPARP	2.27697	6.03248	6.27807e-13	8.23196e-12
KIF15	2.81938	6.45208	6.41879e-13	8.40704e-12
TMC3	4.42854	2.59872	6.54109e-13	8.55763e-12
LOC101792626	5.29714	4.8803	6.81209e-13	8.90219e-12
DZIP1	2.9471	2.31621	7.0167e-13	9.15935e-12
SDCBP	2.11265	8.11189	7.29705e-13	9.51467e-12
ALDH1L2	-2.62874	7.18953	7.32038e-13	9.53445e-12
LOC106017018	-2.94019	1.99638	7.41883e-13	9.65192e-12
CASZ1	2.83866	2.77033	7.44841e-13	9.67962e-12
TOR1B	2.50451	6.65197	7.53629e-13	9.78294e-12
RASL12	-2.6717	3.17563	7.78566e-13	1.00954e-11
FNDC5	4.36957	1.64251	7.83884e-13	1.01531e-11
IL13RA2	-2.91736	7.11956	8.03561e-13	1.03965e-11
LOC101791354	2.5626	4.90759	8.19422e-13	1.05899e-11
PIPOX	-2.79155	6.58454	8.33732e-13	1.0763e-11
LOC101793337	-3.78725	0.911012	8.44545e-13	1.08905e-11
LOC101796596	-3.75885	7.1344	8.57526e-13	1.10457e-11
TDRD9	6.94947	2.41743	8.67232e-13	1.11585e-11
EHD4	3.3495	6.51787	8.7298e-13	1.122e-11
LOC101792370	2.15455	7.56621	8.78468e-13	1.12782e-11
SORD	-2.27063	8.50293	8.81177e-13	1.13005e-11
CARHSP1	-2.1634	7.87564	9.22668e-13	1.18197e-11
TDRD7	2.39075	6.65684	9.29794e-13	1.18979e-11
C6	-3.36679	7.5147	9.34472e-13	1.19447e-11
C2H8orf34	3.54115	1.49604	9.4571e-13	1.20669e-11
OTUD1	2.27639	6.44937	9.46101e-13	1.20669e-11
PDE10A	2.40105	4.11924	9.7154e-13	1.23779e-11
SESN2	2.13143	5.40649	9.88637e-13	1.2582e-11
CFI	-2.21083	8.10053	9.9927e-13	1.27034e-11
PLP1	-5.88843	-0.17941	1.01482e-12	1.28871e-11
LAT2	2.55179	3.05272	1.01917e-12	1.29283e-11
LOC101797126	-2.97725	3.73303	1.0214e-12	1.29425e-11
LOC106018720	6.53484	1.28013	1.05384e-12	1.33391e-11
CRHR2	3.56729	1.51877	1.05718e-12	1.33669e-11
OGFR	2.46617	8.29661	1.05842e-12	1.33681e-11
FBH1	2.56811	5.61611	1.07552e-12	1.35694e-11
LOC106020083	4.17318	2.26158	1.07943e-12	1.36041e-11
CNN2	2.3972	5.6131	1.13861e-12	1.43344e-11
C9	-2.77355	9.90823	1.14176e-12	1.43587e-11
GTPBP2	3.09562	3.947	1.14727e-12	1.44124e-11
NFKBIA	2.46834	6.58116	1.17069e-12	1.46909e-11
RGS12	-2.26148	5.37789	1.17692e-12	1.47532e-11
LOC101791654	-3.3542	2.3753	1.24654e-12	1.56092e-11
LOC101792942	3.46737	1.91074	1.26458e-12	1.5818e-11
NFKBIZ	2.55797	6.04102	1.3087e-12	1.63524e-11
LOC101797524	4.69531	0.880339	1.31483e-12	1.64115e-11
STAT1	2.17409	9.60218	1.37993e-12	1.72057e-11
LOC106014283	2.58087	4.3222	1.40338e-12	1.74794e-11
TLR7	2.93246	3.29045	1.46459e-12	1.82224e-11
SMIM31	-4.03914	0.507693	1.5191e-12	1.88805e-11
LIPC	-2.75437	8.30813	1.5357e-12	1.90664e-11
LRP8	4.27619	3.7232	1.54322e-12	1.91396e-11
ZNF704	-2.30094	4.39998	1.58995e-12	1.96982e-11
PEBP1	-2.46087	8.1396	1.59985e-12	1.97999e-11
ABCG5	-2.90638	2.86553	1.62191e-12	2.00516e-11
VSIG4	2.3741	6.7355	1.62502e-12	2.00688e-11
NADK2	-2.41322	8.74475	1.63914e-12	2.02218e-11
BICD1	5.08979	2.28002	1.64117e-12	2.02255e-11
CHRNA9	4.23097	1.10295	1.68773e-12	2.07775e-11
NRROS	2.41345	4.16967	1.69243e-12	2.08134e-11
SCN3B	-3.77855	4.28845	1.79381e-12	2.20368e-11
LOC101798037	3.30175	1.94493	1.84391e-12	2.26286e-11
RASSF6	2.48178	5.55392	1.89233e-12	2.31985e-11
NRCAM	-2.60682	2.7799	1.89652e-12	2.32254e-11
ACOT7	2.26124	5.94124	1.96884e-12	2.40858e-11
ME3	2.98951	1.81166	2.0145e-12	2.46186e-11
LOC113839643	-2.52298	5.15795	2.05372e-12	2.50717e-11
LOC101790996	-2.29851	8.58277	2.07555e-12	2.53118e-11
SLC51B	-2.46958	8.45613	2.09041e-12	2.54664e-11
MCFD2	-2.19874	7.3332	2.09819e-12	2.55346e-11
LOC101802994	-3.25989	10.311	2.14641e-12	2.60942e-11
CDC25A	2.78178	5.36704	2.2169e-12	2.69231e-11
LOC113844523	4.00182	3.10644	2.23157e-12	2.70731e-11
LOC101790812	-6.72286	4.24781	2.24146e-12	2.7165e-11
TMOD1	-2.42531	3.31164	2.28732e-12	2.76919e-11
SPO11	-4.48286	1.36514	2.30645e-12	2.78947e-11
LOC101790332	2.53993	2.89834	2.32021e-12	2.80321e-11
TRPC3	2.62971	3.78369	2.32343e-12	2.8042e-11
CD40	2.2809	4.21887	2.35704e-12	2.84183e-11
RBPMS	2.42734	4.64554	2.36156e-12	2.84435e-11
LOC113839989	3.38977	3.68398	2.38767e-12	2.87282e-11
FGFRL1	-2.20817	7.72858	2.53668e-12	3.04897e-11
NTN4	2.78069	2.26422	2.60139e-12	3.12354e-11
CCDC68	2.87095	3.32946	2.64372e-12	3.17111e-11
LOC101805445	2.73761	2.30784	2.77845e-12	3.32929e-11
LOC101797218	-3.02058	9.02077	2.79173e-12	3.34179e-11
COL6A2	2.49367	7.19246	2.82822e-12	3.38199e-11
PROM1	-3.48689	1.81639	2.86314e-12	3.42026e-11
LOC101801508	3.74641	4.07196	2.90768e-12	3.46991e-11
GRIK4	3.38566	2.67921	2.94205e-12	3.50735e-11
LOC110354297	2.67277	2.66655	3.01178e-12	3.58681e-11
ASAP3	2.26568	5.78218	3.0198e-12	3.5927e-11
SLC26A4	-2.92665	1.88197	3.05993e-12	3.63675e-11
SELENOI	-2.71382	7.77764	3.0739e-12	3.64963e-11
DONSON	2.25614	4.93627	3.10212e-12	3.67939e-11
PLEKHA2	2.30624	4.56481	3.14032e-12	3.72093e-11
C27H1orf116	-2.40108	5.12337	3.15194e-12	3.73091e-11
LOC110354210	-2.84866	2.10153	3.24927e-12	3.84223e-11
LOC106015286	-2.93181	1.95312	3.27177e-12	3.86492e-11
ADGRB3	3.53862	1.36515	3.28993e-12	3.88229e-11
GPR137B	2.21283	5.61821	3.29312e-12	3.88229e-11
FABP1	-3.94357	8.3134	3.32112e-12	3.91136e-11
LOC101802453	-4.09672	4.37048	3.51943e-12	4.14073e-11
RAB27B	2.30394	3.62227	3.56554e-12	4.19076e-11
RNASET2	2.24617	8.10784	3.85151e-12	4.52233e-11
LOC101799374	3.24593	5.74931	3.93181e-12	4.61033e-11
MCOLN2	-2.15715	6.51602	3.93434e-12	4.61033e-11
PPDPF	-2.44258	11.4839	3.97904e-12	4.65803e-11
LOC113844335	-2.62109	3.29301	4.24633e-12	4.96595e-11
LOC113842633	2.45524	3.67474	4.30413e-12	5.02851e-11
LOC101794933	2.07863	6.18858	4.33838e-12	5.06346e-11
CXCR4	2.8423	3.87482	4.38853e-12	5.11688e-11
LOC106016711	-4.19085	3.36506	4.40462e-12	5.13052e-11
EPCAM	2.39117	5.14154	4.69507e-12	5.4634e-11
HLCS	-3.29258	9.70824	4.95617e-12	5.76149e-11
PIK3R5	2.58353	5.16224	4.97243e-12	5.77464e-11
LOC101794949	-2.89403	2.54099	5.08891e-12	5.90405e-11
PTH1R	-2.88493	7.58252	5.0979e-12	5.90641e-11
LAMP5	2.96187	5.51633	5.10106e-12	5.90641e-11
LOC101796759	-4.15982	5.21868	5.14108e-12	5.94116e-11
F2	-2.41991	10.4199	5.14124e-12	5.94116e-11
LOC101799667	-3.07736	4.36884	5.15341e-12	5.94934e-11
SLC37A2	2.42031	4.2133	5.23655e-12	6.03935e-11
CEP128	-2.25017	5.86547	5.36597e-12	6.17784e-11
LOC101796577	-3.62787	0.568122	5.36721e-12	6.17784e-11
LOC106014820	4.41929	2.2636	5.43709e-12	6.25212e-11
LOC110351821	4.9159	2.12587	5.57457e-12	6.40391e-11
KCNE4	5.97861	3.09655	5.61413e-12	6.44302e-11
LOC110352957	-3.18837	6.39242	5.63807e-12	6.46414e-11
NCAM2	3.44228	1.52595	5.71098e-12	6.54131e-11
PLEK	2.73171	5.0215	5.74011e-12	6.56824e-11
ENPP6	-3.14856	4.58482	5.87428e-12	6.71518e-11
CSF3R	3.11451	3.72233	5.92346e-12	6.76479e-11
LOC113840240	4.103	1.71855	5.94374e-12	6.77698e-11
GASK1B	2.98804	2.66982	5.94574e-12	6.77698e-11
CRYL1	-2.24003	6.44468	5.96335e-12	6.79043e-11
LOC110353727	5.32137	0.950191	5.98855e-12	6.81249e-11
FHL3	2.3536	4.60982	6.10167e-12	6.93442e-11
USP25	2.02864	6.88215	6.12076e-12	6.94335e-11
LOC113842931	-4.17661	0.797127	6.12142e-12	6.94335e-11
LOC101805059	2.71766	3.07789	6.16342e-12	6.98421e-11
PRAG1	2.89482	3.00401	6.48334e-12	7.33962e-11
LOC113842864	2.40473	3.6822	6.73127e-12	7.61292e-11
BATF3	2.62509	6.01059	6.80711e-12	7.69125e-11
ANKRD6	3.91126	3.00339	6.85506e-12	7.73105e-11
BORCS6	2.4292	4.65938	6.85557e-12	7.73105e-11
BBOX1	-3.12864	4.33334	6.95992e-12	7.84116e-11
INHBC	-3.36058	5.96385	7.0823e-12	7.97134e-11
ANKRD22	3.15338	1.95494	7.50686e-12	8.44107e-11
IFITM2	2.05003	7.50082	7.51556e-12	8.44272e-11
ALDOB	-2.34326	12.8791	7.52508e-12	8.44529e-11
FLVCR2	2.29944	5.61758	7.56279e-12	8.47947e-11
LYN	2.24533	7.87591	7.73056e-12	8.65318e-11
LOC106014761	2.43925	2.79716	7.73254e-12	8.65318e-11
ELOVL7	2.17698	5.10737	7.80279e-12	8.72344e-11
PLEKHO1	2.30751	6.18705	8.09602e-12	9.04262e-11
SLC13A5	4.86593	1.366	8.12399e-12	9.0652e-11
LOC101797491	6.0442	3.15206	8.39591e-12	9.35968e-11
GLIS1	3.79476	1.46352	8.43568e-12	9.3946e-11
LOC113839986	-2.62787	6.62728	8.44332e-12	9.3946e-11
LMNA	2.03693	7.53503	8.56381e-12	9.5196e-11
GPD1	-3.89091	9.04188	8.82927e-12	9.80536e-11
CHDH	-2.76658	6.98094	8.99682e-12	9.98194e-11
LOC101796470	3.17136	1.89913	9.31897e-12	1.03296e-10
NRXN3	-2.31929	7.35447	9.36295e-12	1.03627e-10
DAPK2	-2.23828	3.75895	9.36661e-12	1.03627e-10
PLAGL1	2.27215	6.5205	9.62323e-12	1.06365e-10
COMT	-2.05211	10.3465	9.65113e-12	1.06573e-10
TTC6	-2.491	3.54135	9.99104e-12	1.10222e-10
CCDC102B	3.78103	1.29154	1.00492e-11	1.10759e-10
CIDEC	2.66781	4.81516	1.01016e-11	1.11232e-10
TGFBI	2.1247	4.73646	1.01328e-11	1.11471e-10
ARL11	2.63494	2.99452	1.02866e-11	1.13056e-10
LOC110352865	2.48194	4.90633	1.03344e-11	1.13474e-10
LOC101790937	2.64066	5.85923	1.05514e-11	1.15748e-10
UNC13C	3.60203	2.39957	1.0789e-11	1.18244e-10
IGFBP2	-3.79316	4.09435	1.08063e-11	1.18322e-10
SLC25A34	-3.02499	2.48821	1.09477e-11	1.19758e-10
CPN1	-2.52723	7.10433	1.12799e-11	1.23277e-10
MARCKS	2.31701	7.06173	1.14343e-11	1.24847e-10
SGCE	2.52817	3.55347	1.15127e-11	1.25586e-10
ITPRIPL2	2.2758	4.57799	1.17109e-11	1.2763e-10
LOC106018780	2.47599	4.40295	1.17827e-11	1.28292e-10
LOC101796186	5.99755	1.54747	1.18939e-11	1.29262e-10
LOC113839804	2.3229	5.23006	1.20341e-11	1.30664e-10
LOC106017858	2.33761	4.13454	1.2354e-11	1.34013e-10
VCL	2.0261	7.61494	1.24091e-11	1.34486e-10
SOX5	-2.28862	5.9472	1.2514e-11	1.35496e-10
LOC101795679	-3.73367	0.925763	1.28301e-11	1.3879e-10
TF	-2.31124	13.6679	1.28748e-11	1.39145e-10
JUP	2.1594	4.98557	1.30413e-11	1.40814e-10
ARMC9	2.45985	4.91798	1.31874e-11	1.42261e-10
HTR2C	3.00177	2.21805	1.32813e-11	1.43141e-10
SMTN	2.36861	4.20231	1.33629e-11	1.43857e-10
LONP2	-2.07347	7.41263	1.33723e-11	1.43857e-10
AMT	-2.07878	6.56082	1.34197e-11	1.44234e-10
JMJD4	2.18302	4.90864	1.46098e-11	1.5688e-10
OTULINL	2.17412	4.54282	1.48283e-11	1.59081e-10
LOC113839910	-2.65271	2.27975	1.48627e-11	1.59304e-10
LOC101796866	2.47362	4.79481	1.49094e-11	1.59658e-10
SMIM3	2.6398	3.60863	1.49734e-11	1.60197e-10
SMYD3	-2.16851	5.63158	1.50056e-11	1.60394e-10
PLA2G6	2.27359	4.89182	1.53781e-11	1.64225e-10
ANGPTL4	-2.44394	7.92466	1.54494e-11	1.64836e-10
LOC106015850	-2.29092	2.95312	1.55146e-11	1.65381e-10
LOC101800800	-3.90837	1.0104	1.56873e-11	1.67069e-10
WWP1	-2.09836	7.62648	1.60333e-11	1.70599e-10
CXXC5	-2.16063	6.09905	1.60787e-11	1.70925e-10
LOC101805457	3.77834	2.42059	1.62702e-11	1.72804e-10
C1H21orf62	-3.38009	5.47241	1.63373e-11	1.7336e-10
TDRD15	-3.06351	1.60928	1.66188e-11	1.76187e-10
LOC113845301	4.33172	0.919284	1.68589e-11	1.7857e-10
LIN9	2.15024	4.74267	1.71487e-11	1.81475e-10
RHBDF2	2.0955	5.60018	1.72315e-11	1.82186e-10
IL2RG	2.63839	5.46731	1.74195e-11	1.83958e-10
CD86	3.71561	1.63652	1.74305e-11	1.83958e-10
PGPEP1L	-2.96015	2.55051	1.78089e-11	1.87781e-10
ARHGEF37	-3.05398	3.15579	1.80416e-11	1.90063e-10
SAMHD1	2.25014	9.17739	1.81655e-11	1.91196e-10
LOC101789439	3.19116	5.0437	1.8347e-11	1.92932e-10
LOC101791564	2.75277	2.73636	1.84071e-11	1.9339e-10
TMPRSS6	-2.7021	7.79448	1.85738e-11	1.94967e-10
LOC101792919	-4.11059	1.89402	1.90211e-11	1.99483e-10
VOPP1	2.76453	2.54429	1.94354e-11	2.03462e-10
LOC110351879	-3.74217	0.701491	1.95095e-11	2.04055e-10
LOC106014260	2.32496	5.9021	1.95284e-11	2.0407e-10
FOXN3	-2.08488	7.57778	2.00177e-11	2.08996e-10
HRG	-3.08832	9.97727	2.02604e-11	2.11341e-10
P2RY2	2.22332	4.45723	2.04009e-11	2.12617e-10
IL17RA	2.32456	5.05893	2.07996e-11	2.16579e-10
TRAF3IP1	2.1814	3.80894	2.09653e-11	2.18111e-10
ROBO1	-2.17893	6.2945	2.10863e-11	2.19174e-10
PKIG	2.73793	4.26254	2.14715e-11	2.22979e-10
TMSB4X	5.54205	3.74215	2.15533e-11	2.2363e-10
MAX	2.15114	5.29082	2.17685e-11	2.25662e-10
GATA2	2.96226	3.80145	2.25937e-11	2.34009e-10
KCNN3	-2.68496	4.82624	2.26335e-11	2.34214e-10
IQGAP2	-2.05782	6.81385	2.33101e-11	2.41002e-10
NLRC5	2.80217	6.38067	2.36091e-11	2.43877e-10
AS3MT	-2.32127	6.76601	2.38482e-11	2.4613e-10
PRDM1	3.03674	3.7807	2.41423e-11	2.48945e-10
DRAXIN	2.33279	4.36214	2.52057e-11	2.59681e-10
PTHLH	4.10283	2.10443	2.53088e-11	2.60513e-10
LOC101790204	3.20549	1.77753	2.53849e-11	2.61067e-10
SLBP	2.43855	5.45777	2.55682e-11	2.62682e-10
EXD1	2.56456	2.54887	2.5587e-11	2.62682e-10
43712	3.22294	1.63693	2.60959e-11	2.67672e-10
LOC101792311	-3.1291	5.21648	2.61906e-11	2.68408e-10
OLFML2B	2.71101	3.86454	2.63232e-11	2.6953e-10
DNAJC5	2.0513	6.50313	2.67971e-11	2.74142e-10
TGM4	5.17384	5.17517	2.74207e-11	2.80277e-10
LRRC8B	2.45184	5.53018	2.78524e-11	2.84441e-10
LTBP2	2.8072	2.10364	2.98069e-11	3.04135e-10
VIM	3.28471	7.75393	3.09567e-11	3.15591e-10
LOC113842883	3.32828	2.03468	3.12762e-11	3.1857e-10
GPR156	3.5886	3.18893	3.16179e-11	3.2177e-10
MXRA5	-2.68509	2.78417	3.21386e-11	3.26785e-10
NEU2	3.33532	1.19935	3.2464e-11	3.29519e-10
ANKRD9	-2.82876	7.98138	3.27615e-11	3.32251e-10
PDHX	-2.45911	8.46954	3.45613e-11	3.50199e-10
PLEKHB2	2.25347	6.23719	3.63527e-11	3.68032e-10
NOTUM	-2.304	3.34547	3.6981e-11	3.74069e-10
LOC101805432	-2.92218	5.43095	3.77451e-11	3.81468e-10
DZANK1	3.26929	1.58002	3.78331e-11	3.82026e-10
LOC101799420	-2.96784	6.87696	3.81033e-11	3.84422e-10
LOC110351774	3.36488	4.69703	3.81635e-11	3.84697e-10
TNFSF11	3.02473	2.77561	3.83525e-11	3.85937e-10
RUNX1	2.37383	6.29436	3.86658e-11	3.88754e-10
SIGIRR	-2.84229	3.94274	3.92029e-11	3.93785e-10
LOC101804496	-3.5568	3.32813	3.92424e-11	3.93785e-10
ALDH7A1	-2.26893	7.73254	3.92673e-11	3.93785e-10
PHGDH	-2.12604	9.75388	4.03767e-11	4.04563e-10
LOC101804106	-2.41178	8.86919	4.07905e-11	4.08359e-10
LOC101790941	2.61761	3.78668	4.18323e-11	4.18072e-10
NPAS3	3.21846	3.63697	4.26182e-11	4.25563e-10
EPSTI1	4.36734	8.40544	4.27208e-11	4.26223e-10
GDF2	-2.80869	4.29334	4.68328e-11	4.66054e-10
RSPRY1	2.234	5.73688	4.70762e-11	4.68078e-10
RGS19	2.33693	4.16875	4.82375e-11	4.79216e-10
LOC106014731	9.39096	1.80158	4.90676e-11	4.87049e-10
ST8SIA5	-3.21026	4.26187	4.97906e-11	4.93807e-10
F7	-2.76742	6.26935	5.09878e-11	5.05251e-10
LOC101792424	2.35489	4.45166	5.18929e-11	5.13784e-10
MBNL2	-2.26427	8.32881	5.25669e-11	5.20016e-10
NPR2	-2.55649	5.00683	5.27889e-11	5.21771e-10
TSPAN6	2.41265	5.13732	5.32423e-11	5.25363e-10
MAP7	-2.22807	5.39828	5.41487e-11	5.33855e-10
LOC101796682	-2.6581	8.11871	5.49402e-11	5.40812e-10
TUBGCP5	2.72416	6.09667	5.49469e-11	5.40812e-10
CHPT1	2.13263	4.09891	6.03072e-11	5.93072e-10
CH25H	2.97034	2.65029	6.16667e-11	6.05931e-10
LOC110353950	2.3469	4.35808	6.28003e-11	6.16551e-10
EFHD2	3.34607	2.16611	6.43012e-11	6.30757e-10
COL6A1	2.59884	6.47218	6.67156e-11	6.53891e-10
LOC113840216	-2.47802	5.74273	6.70496e-11	6.56614e-10
NRG4	-2.261	3.16579	6.76222e-11	6.61667e-10
RAB26	-2.92321	1.81505	6.77549e-11	6.6241e-10
ALDH18A1	-2.22444	7.62281	6.88564e-11	6.72617e-10
LOC110354630	-3.08345	1.47234	6.90095e-11	6.73549e-10
LOC101800956	2.36624	3.92748	6.95169e-11	6.77935e-10
LOC101796089	-2.23941	7.3484	7.00694e-11	6.82753e-10
TNFRSF6B	3.21923	7.10528	7.02256e-11	6.83705e-10
TLCD1	-2.15664	6.90049	7.07799e-11	6.88527e-10
TTLL9	3.06496	4.24604	7.2277e-11	7.01922e-10
ARFGAP3	-2.05017	7.98457	7.25404e-11	7.03895e-10
SERPINA10	-2.20596	8.69877	7.31327e-11	7.09053e-10
ACAP3	2.23542	3.41218	7.32875e-11	7.09965e-10
RAB6A	-2.02383	8.63027	7.3418e-11	7.1064e-10
LOC101793849	4.54578	1.96285	7.35163e-11	7.11003e-10
NAF1	-2.25704	6.3908	7.53508e-11	7.28142e-10
PDGFRL	-2.61128	3.53011	7.64528e-11	7.3818e-10
SERINC2	2.06038	5.72684	8.06142e-11	7.77717e-10
NNT	-2.08944	7.81953	8.18333e-11	7.88827e-10
MOB3C	2.32084	3.42071	8.31832e-11	8.01179e-10
PGM1	-2.71473	8.76483	8.32871e-11	8.01518e-10
ALDH4A1	-2.03434	7.37799	8.43162e-11	8.10754e-10
BTK	2.31285	5.02268	8.76904e-11	8.42506e-10
LCP2	2.29545	5.72893	8.79015e-11	8.4384e-10
LPCAT3	-2.11599	7.558	8.81474e-11	8.45506e-10
LOC110353307	2.68281	2.86131	8.92574e-11	8.55451e-10
LOC101789720	-3.21823	4.80919	8.97308e-11	8.59283e-10
LOC101802038	-2.27928	5.63843	9.10811e-11	8.70786e-10
LOC101792590	4.32906	1.4016	9.21986e-11	8.80749e-10
LOC113843039	-3.49856	1.25908	9.28571e-11	8.85592e-10
TFB2M	-2.07927	7.14668	9.44064e-11	8.99633e-10
THBD	2.42506	6.10414	9.45819e-11	9.0057e-10
UNC13D	2.68331	3.78941	9.49465e-11	9.03307e-10
SLC1A4	2.18161	5.67205	1.00313e-10	9.53581e-10
LOC113843498	2.12215	6.62029	1.04093e-10	9.88715e-10
LOC101790111	8.82671	1.3069	1.0486e-10	9.95192e-10
CMTR2	2.09321	5.92047	1.07969e-10	1.02386e-09
RIPOR1	2.16773	6.19483	1.11441e-10	1.05593e-09
FANCB	2.29843	2.89629	1.1182e-10	1.05867e-09
ERO1B	-2.02827	6.8632	1.12214e-10	1.06154e-09
NBEA	2.37184	2.53901	1.12499e-10	1.06337e-09
CRYZL1	2.08306	4.97569	1.13574e-10	1.07266e-09
TECR	-2.05987	4.77649	1.14004e-10	1.07586e-09
ASPA	2.08644	4.92897	1.14145e-10	1.07632e-09
GAS6	2.37976	5.06409	1.14585e-10	1.0796e-09
PTPRE	2.19388	5.33801	1.15145e-10	1.084e-09
LDAH	-2.05763	6.34956	1.17146e-10	1.10195e-09
CSRP1	2.11281	5.89614	1.18632e-10	1.11503e-09
LOC113842743	-2.64137	7.16266	1.22773e-10	1.1521e-09
ALOX5AP	3.04103	4.87151	1.23417e-10	1.1572e-09
XYLB	-2.51594	6.02912	1.24628e-10	1.16763e-09
LOC113845469	-3.84095	0.351352	1.27128e-10	1.1901e-09
AGMAT	-2.75792	5.67979	1.28869e-10	1.20542e-09
PPP4R4	-2.50385	1.76908	1.34664e-10	1.25863e-09
LOC101799835	-2.32316	6.07773	1.36749e-10	1.27709e-09
FAM92A	2.22615	3.59654	1.37572e-10	1.28375e-09
GJB1	-2.75216	5.71602	1.45071e-10	1.35157e-09
TRIM65	2.35831	3.4351	1.50124e-10	1.39642e-09
TAGLN	2.98044	4.91541	1.54599e-10	1.4369e-09
SEMA3G	2.28223	5.03842	1.5682e-10	1.45638e-09
LOC101792948	-2.55237	3.51655	1.60806e-10	1.49221e-09
FAM149A	-2.30398	3.22745	1.62945e-10	1.51086e-09
FMNL1	2.59546	4.1349	1.70663e-10	1.58117e-09
SH3TC1	-2.1265	7.24037	1.71358e-10	1.58635e-09
OLFML3	2.10933	5.32303	1.75189e-10	1.62053e-09
MTSS1L	2.32273	5.21147	1.7553e-10	1.6224e-09
AHRR	3.68399	1.61889	1.7747e-10	1.63904e-09
ALDH5A1	-2.1957	5.84062	1.83507e-10	1.69345e-09
LOC113839620	2.44288	5.30258	1.89374e-10	1.74621e-09
ANXA13	2.35891	4.51482	1.89864e-10	1.748e-09
MINPP1	-2.10286	7.48474	1.89866e-10	1.748e-09
HSD17B7	-2.08804	6.12937	1.90892e-10	1.75606e-09
LOC101803673	4.74259	0.469426	1.91627e-10	1.76109e-09
IGDCC4	-2.61526	3.62042	1.9174e-10	1.76109e-09
RPS27L	-2.15393	6.51961	1.96604e-10	1.80293e-09
THNSL1	-2.09718	5.32576	2.05302e-10	1.88121e-09
LPCAT2	2.22394	5.20585	2.1229e-10	1.94371e-09
LOC101803633	-2.72566	4.98777	2.15447e-10	1.96759e-09
ITGB3	2.59953	5.31214	2.15571e-10	1.96759e-09
LOC113845554	4.0847	1.39567	2.20312e-10	2.00773e-09
FAT3	-2.4335	2.7531	2.20706e-10	2.00975e-09
FHOD3	3.05543	2.86086	2.32004e-10	2.11052e-09
WNT11	-3.31834	1.92117	2.32134e-10	2.11052e-09
DBT	-2.03847	5.54173	2.36798e-10	2.15125e-09
THNSL2	-2.20968	2.99276	2.37807e-10	2.15874e-09
LOC113844764	-6.20295	0.119312	2.39258e-10	2.17023e-09
LOC101799353	2.13024	4.34317	2.42191e-10	2.19513e-09
PAPSS2	2.05573	4.62707	2.43737e-10	2.20742e-09
PLPP1	-2.19018	6.89158	2.48442e-10	2.2483e-09
CKAP4	2.30398	5.13254	2.5118e-10	2.26955e-09
HSF2BP	2.39084	3.91606	2.59524e-10	2.34314e-09
ST6GAL1	-2.71608	9.22788	2.62612e-10	2.36918e-09
WDR63	-2.71624	2.53637	2.64103e-10	2.3808e-09
CMBL	-2.0249	6.26303	2.74354e-10	2.4694e-09
ETNK2	-2.43332	5.6525	2.84158e-10	2.55371e-09
GCAT	-2.13866	7.27972	2.84917e-10	2.55856e-09
HGF	2.89861	5.28072	2.88228e-10	2.58631e-09
GREB1L	-2.33111	7.47667	2.89613e-10	2.59673e-09
DEPTOR	-2.9212	5.93229	2.94905e-10	2.64216e-09
MEF2C	-2.79826	6.70797	2.96294e-10	2.65257e-09
HSPE1	-2.01563	8.14524	2.97114e-10	2.65788e-09
LOC106016319	3.57758	2.0047	3.01658e-10	2.69646e-09
LOC113842799	3.28511	1.91264	3.02663e-10	2.70338e-09
SUSD3	2.90057	4.93468	3.03101e-10	2.70521e-09
ST6GALNAC4	2.1479	4.4308	3.06425e-10	2.7328e-09
CZH9orf3	-2.29195	5.20016	3.07461e-10	2.73994e-09
LOC101791756	-2.00847	5.35325	3.10231e-10	2.76252e-09
LOC101794703	2.2413	5.12238	3.12499e-10	2.7806e-09
NUAK2	2.00591	5.55341	3.18514e-10	2.83197e-09
LOC113843889	-3.58248	1.00349	3.30468e-10	2.93601e-09
CCDC92B	-2.08155	3.94327	3.56112e-10	3.15664e-09
LOC101803211	4.44528	5.08817	3.59773e-10	3.18668e-09
LOC110351183	3.23244	5.98457	3.7003e-10	3.2701e-09
NIM1K	-2.9816	3.52451	3.72964e-10	3.29353e-09
KHDRBS3	-2.21372	6.26507	3.92445e-10	3.46033e-09
PKD1L2	3.36893	3.38665	3.97406e-10	3.50143e-09
REG4	-2.87427	5.92166	4.1501e-10	3.65378e-09
GSS	-2.42688	7.24735	4.28034e-10	3.7656e-09
LOC101795849	-6.1985	0.808291	4.31951e-10	3.7972e-09
GPR143	-4.24141	3.67409	4.36952e-10	3.83828e-09
TGFB2	2.37939	4.17355	4.41531e-10	3.87558e-09
LRRC8C	2.46468	5.37088	4.5041e-10	3.95056e-09
LOC113842857	-3.40128	0.244764	4.56454e-10	4.00057e-09
SDR42E2	-3.39365	0.986911	4.66321e-10	4.08398e-09
NCF4	2.33333	4.98924	4.79654e-10	4.18819e-09
FAM219B	2.93307	1.47154	4.85015e-10	4.23184e-09
LOC113840408	-2.85992	1.75808	4.92127e-10	4.29069e-09
PRELID3A	2.35725	5.06278	4.96274e-10	4.32361e-09
LOC106015933	2.78471	2.53046	4.99431e-10	4.34788e-09
ZBTB16	-3.29411	4.0617	5.02505e-10	4.37122e-09
LOC101799700	2.47405	3.65794	5.34541e-10	4.6397e-09
LOC106019413	-2.76028	1.13292	5.38445e-10	4.67012e-09
N4BP2L1	-2.1201	7.31792	5.47203e-10	4.74256e-09
LOC101795488	4.01859	1.91338	5.49846e-10	4.76194e-09
RUSC2	-2.23388	2.99233	5.53132e-10	4.78684e-09
ITGA2	2.7017	4.44701	5.6423e-10	4.87927e-09
SINHCAF	2.06292	4.3302	5.65054e-10	4.88027e-09
CDON	-2.70931	4.73168	5.6518e-10	4.88027e-09
HIVEP3	3.47061	4.43614	5.70719e-10	4.92445e-09
LOC101805201	-7.33285	-0.346852	5.75658e-10	4.9634e-09
LOC101803756	-2.65338	3.66492	5.86885e-10	5.05275e-09
NFIB	-2.59778	5.87479	5.88856e-10	5.06225e-09
PCSK9	-2.42579	8.73524	5.93926e-10	5.09988e-09
PLG	-2.19189	11.3202	5.94106e-10	5.09988e-09
LAPTM4B	3.28092	2.59755	6.12732e-10	5.25419e-09
SC5D	-2.10123	7.45947	6.12981e-10	5.25419e-09
LOC101795385	2.38942	4.76622	6.18702e-10	5.29546e-09
AGPAT2	-2.23831	7.22528	6.19955e-10	5.30229e-09
LOC113844349	-2.01775	3.46875	6.2531e-10	5.34418e-09
CLCN7	2.21581	2.91822	6.3422e-10	5.41241e-09
KNG1	-2.21925	10.696	6.384e-10	5.44411e-09
PPFIA2	-2.28919	4.85208	6.4189e-10	5.46987e-09
HSD17B4	-2.34588	8.92681	6.43475e-10	5.47939e-09
LOC101789606	3.18577	2.54975	6.49422e-10	5.526e-09
LOC113844878	-3.07474	3.84693	6.56395e-10	5.58127e-09
CMTM8	-2.92562	1.65474	6.60782e-10	5.61449e-09
MFAP3L	-2.05131	2.83068	6.64034e-10	5.63801e-09
GBGT1	3.62558	2.27847	6.97449e-10	5.90457e-09
PRDM16	2.95492	1.64675	6.99493e-10	5.91758e-09
TENM3	2.3177	3.41502	7.03296e-10	5.94544e-09
ICA1	2.02638	4.22739	7.06632e-10	5.96933e-09
LACC1	2.18402	5.1558	7.07628e-10	5.97342e-09
KIF21A	-2.03963	6.82012	7.11497e-10	6.00175e-09
EREG	2.12909	4.77126	7.25321e-10	6.11394e-09
SLC38A6	-2.22162	6.43914	7.63935e-10	6.42552e-09
PXMP4	-2.4402	7.19339	7.82437e-10	6.57168e-09
PRRG3	-2.28068	3.62276	7.89098e-10	6.62013e-09
TMEM40	2.16554	3.06982	7.89338e-10	6.62013e-09
SPOCK2	-2.48384	2.34364	8.04551e-10	6.7348e-09
LOC106018273	-2.22979	3.68044	8.04741e-10	6.7348e-09
SRGN	3.01217	7.28979	8.21184e-10	6.8675e-09
IER5L	2.06821	4.22877	8.22531e-10	6.87384e-09
MMP7	2.68497	4.86376	8.63456e-10	7.20554e-09
LOC101792789	5.55135	3.09648	8.95078e-10	7.45877e-09
SH3YL1	2.12883	4.08521	9.33305e-10	7.77177e-09
LOC101796420	-2.47686	6.38748	9.48488e-10	7.88696e-09
PDGFRA	2.71537	3.47474	9.65715e-10	8.0245e-09
SERPINH1	2.25343	7.09437	9.68469e-10	8.04166e-09
LOC113842965	-3.26887	0.683939	9.89973e-10	8.21438e-09
TMEM220	-2.21171	3.41892	1.00468e-09	8.33049e-09
LOC113840231	3.06536	5.04281	1.05178e-09	8.71489e-09
SLC15A1	-3.42877	0.621712	1.0586e-09	8.76518e-09
AMACR	-2.10472	7.52449	1.07109e-09	8.86232e-09
LOC113844960	-2.53587	1.72025	1.08065e-09	8.92242e-09
LOC106016407	-3.85588	3.57921	1.13588e-09	9.3652e-09
NRP2	2.28097	5.6779	1.14186e-09	9.40784e-09
LPAR1	3.01196	2.33986	1.15402e-09	9.50138e-09
MMP9	3.05175	2.77614	1.15867e-09	9.53288e-09
LOC101796889	3.12007	2.68627	1.16085e-09	9.54415e-09
GJC2	3.71859	2.87866	1.16463e-09	9.56852e-09
ASAP2	2.36883	3.38183	1.2621e-09	1.0362e-08
LOC101804397	3.5675	1.51157	1.27482e-09	1.04591e-08
BSPRY	-2.3673	5.33976	1.28628e-09	1.05457e-08
PRSS35	-2.73751	5.21587	1.31895e-09	1.0806e-08
ZMAT4	2.69402	1.42938	1.33812e-09	1.09553e-08
SCG2	5.38343	2.54973	1.35882e-09	1.11092e-08
MYT1L	4.38776	1.64926	1.36908e-09	1.11853e-08
DPP6	3.53165	1.08118	1.379e-09	1.12584e-08
VLDLR	2.41445	3.79401	1.41729e-09	1.1563e-08
LOC101804425	5.05508	1.19542	1.44038e-09	1.1735e-08
LOC106017414	-2.46416	4.29308	1.48096e-09	1.20572e-08
BLVRA	-2.38335	6.93082	1.5557e-09	1.26481e-08
CHST3	2.57389	2.26313	1.62381e-09	1.31835e-08
NT5C2	-2.01038	8.40236	1.62614e-09	1.31932e-08
PRSS23	2.06899	6.90328	1.64855e-09	1.33657e-08
LOC106019815	-4.09818	3.4018	1.65479e-09	1.3407e-08
LHFPL6	2.37624	2.97289	1.65861e-09	1.34286e-08
LGR4	-2.39576	6.68081	1.68281e-09	1.36151e-08
FBXO44	2.16196	5.14986	1.71183e-09	1.38403e-08
LOC110352521	3.44422	0.853791	1.71754e-09	1.38674e-08
LOC101799519	-2.84714	1.17547	1.72068e-09	1.38831e-08
HES1	-2.31321	3.36767	1.77008e-09	1.4262e-08
LOC101800522	2.71279	1.59405	1.77246e-09	1.42713e-08
TENT5A	2.14379	7.7769	1.80665e-09	1.45365e-08
LOC101797779	3.63051	1.00079	1.84347e-09	1.48226e-08
BTBD11	2.19471	3.66142	1.87433e-09	1.50576e-08
TMEM106C	2.57924	4.1123	1.88743e-09	1.51448e-08
SH3BGR	-3.4652	3.84687	1.89661e-09	1.5208e-08
LOC101796579	2.02151	3.95544	1.91873e-09	1.53748e-08
MGAT3	2.41629	4.3114	1.93754e-09	1.55149e-08
LYZ	2.96799	8.36246	2.03375e-09	1.6263e-08
LOC110353614	-2.60457	2.19937	2.04561e-09	1.63467e-08
CYTH4	2.15912	3.30881	2.08655e-09	1.6651e-08
KLF12	-2.04931	7.16673	2.12906e-09	1.69671e-08
HPSE	3.77593	3.87109	2.13806e-09	1.70272e-08
SFMBT2	-2.09115	3.63185	2.14148e-09	1.70428e-08
MDFIC	2.27766	6.40254	2.21235e-09	1.75829e-08
TM4SF18	2.62565	3.40032	2.21499e-09	1.75919e-08
LOC106020611	2.29775	4.79377	2.22795e-09	1.76829e-08
EMCN	2.50735	4.42885	2.23046e-09	1.76907e-08
LOC101805207	2.1859	3.59026	2.24001e-09	1.77544e-08
NTN3	2.95964	2.32563	2.27878e-09	1.80372e-08
LOC101802866	2.25659	8.09628	2.31313e-09	1.82967e-08
LOC101794192	-2.3402	7.75614	2.37407e-09	1.87534e-08
EPHX2	-2.02274	5.69652	2.38041e-09	1.87907e-08
FAM208B	2.02553	4.55641	2.478e-09	1.95347e-08
MMP28	2.47528	2.0174	2.50051e-09	1.96856e-08
SLC9B2	-2.20497	4.95313	2.51492e-09	1.97828e-08
CYTIP	2.3624	2.49381	2.51624e-09	1.97828e-08
SLC2A12	-2.50088	2.18883	2.52847e-09	1.98656e-08
PYGL	-2.14469	6.44259	2.55778e-09	2.00824e-08
LOC106018310	-3.4632	0.162076	2.60647e-09	2.04509e-08
LOC113842917	4.60517	0.822942	2.62459e-09	2.05793e-08
LOC113843948	4.06477	1.35311	2.65814e-09	2.08144e-08
CD200R1	4.79335	2.34575	2.71276e-09	2.12278e-08
LOC101798888	2.52006	3.07665	2.77501e-09	2.16714e-08
GRASP	2.26481	3.23649	2.81611e-09	2.1963e-08
IL1RAPL1	2.79249	1.51915	2.84432e-09	2.21682e-08
PCSK5	-2.47645	6.21042	2.85903e-09	2.22539e-08
LOC113843576	-3.00472	1.39813	2.85911e-09	2.22539e-08
FZD1	2.33831	3.45421	2.86423e-09	2.22788e-08
LOC113843639	-4.48022	2.41009	2.94916e-09	2.2909e-08
LOC106018526	-2.59444	1.34049	2.95695e-09	2.29542e-08
HAPLN3	3.78258	1.6887	2.96599e-09	2.30091e-08
LRP4	-2.18088	4.50542	3.0051e-09	2.3297e-08
DZIP1L	-2.34765	2.53641	3.03183e-09	2.34886e-08
PLEKHO2	2.48651	4.23449	3.04323e-09	2.35614e-08
LOC106018282	-2.55378	1.43242	3.22828e-09	2.49775e-08
LOC101799506	2.1024	3.13373	3.26558e-09	2.52494e-08
LOC106017784	-2.6821	6.65146	3.40419e-09	2.62863e-08
ITPRIP	2.02542	3.96877	3.41057e-09	2.63182e-08
LOC113842924	7.05413	-0.204759	3.46163e-09	2.66945e-08
RERG	2.90012	1.44321	3.53165e-09	2.72165e-08
VSTM2L	-2.84784	1.41251	3.54311e-09	2.72869e-08
TKFC	-2.01527	7.12585	3.56311e-09	2.74047e-08
ITGB2	2.20149	6.05298	3.61288e-09	2.77327e-08
MPG	2.36357	2.67603	3.66635e-09	2.81063e-08
CCDC160	2.872	1.2464	3.67965e-09	2.81898e-08
LOC101797313	-2.52542	7.0821	3.77871e-09	2.89296e-08
FLT4	2.21457	4.69292	3.81547e-09	2.91728e-08
UBE2J1	2.03763	6.43389	3.84066e-09	2.93463e-08
TOX3	3.37671	2.32507	3.86717e-09	2.95295e-08
LOC113844999	-3.2418	0.739966	3.94993e-09	3.01221e-08
DDA1	2.31477	7.62174	4.04274e-09	3.07896e-08
TMEM200A	2.45797	1.81826	4.07609e-09	3.10235e-08
PDE1A	2.53486	2.90531	4.1839e-09	3.1772e-08
PHKA2	-2.34677	5.98931	4.20816e-09	3.19246e-08
PRUNE2	2.51248	1.82188	4.31645e-09	3.27249e-08
LOC101801503	2.47074	2.28695	4.31956e-09	3.27272e-08
CD96	2.42954	3.1496	4.34473e-09	3.28966e-08
LOC113845101	-2.07087	5.74241	4.51052e-09	3.41298e-08
LOC101791081	-2.93264	5.21818	4.72493e-09	3.56598e-08
RUBCN	2.69188	4.42489	4.75622e-09	3.58727e-08
LOC106018295	2.88845	1.42387	4.92717e-09	3.71382e-08
TRPA1	3.3224	3.13608	4.96468e-09	3.73777e-08
TESK2	2.35408	3.97676	4.96535e-09	3.73777e-08
FDXR	-2.09813	5.18766	4.97193e-09	3.74031e-08
CAPN11	2.02169	3.10321	5.10899e-09	3.84095e-08
LOC113840324	-3.37273	-0.0685028	5.16747e-09	3.88241e-08
GORASP2	-2.37717	1.97943	5.19623e-09	3.90151e-08
COQ8A	-2.08567	6.14161	5.21713e-09	3.91469e-08
LOC101803713	-2.50797	8.13929	5.32776e-09	3.99257e-08
BATF	2.95919	1.01516	5.37295e-09	4.02386e-08
DHTKD1	-2.8214	6.58575	5.44206e-09	4.073e-08
RXFP3	4.82377	2.0456	5.44957e-09	4.07601e-08
TRIM66	2.338	1.99511	5.48007e-09	4.09527e-08
SPSB4	2.11893	3.10946	5.72578e-09	4.27167e-08
INPP4A	2.10137	6.19649	5.78727e-09	4.31203e-08
SLC22A18	-2.35969	4.39595	5.93499e-09	4.41928e-08
LOC101793706	-2.96952	2.28565	6.00714e-09	4.47015e-08
HSPD1	-2.07153	9.07491	6.02108e-09	4.47767e-08
AQP11	-3.36602	2.59841	6.16646e-09	4.58287e-08
RETSAT	-2.58751	4.9124	6.35975e-09	4.72052e-08
SELP	2.58018	4.48252	6.43379e-09	4.76639e-08
TSHZ3	2.39533	1.90527	6.45588e-09	4.77972e-08
LYVE1	2.45208	6.2928	6.66765e-09	4.93339e-08
CSNK1G3	-2.1172	3.39469	6.76532e-09	4.99932e-08
LOC101797246	-2.18256	9.30188	6.77028e-09	4.99982e-08
FBXO25	2.56066	3.58361	6.78194e-09	5.00527e-08
TNFSF10	2.11829	6.73468	6.92145e-09	5.09857e-08
FOXF1	2.32458	2.55377	6.94104e-09	5.10978e-08
LOC101792937	-3.63669	1.0124	7.06231e-09	5.19263e-08
PRKX	2.77742	3.44853	7.06248e-09	5.19263e-08
SOX18	2.45423	5.66919	7.11104e-09	5.22505e-08
ZHX3	-2.10052	4.44091	7.14033e-09	5.24327e-08
C14H5orf58	2.88322	1.83611	7.20584e-09	5.28474e-08
CAPSL	-2.52726	3.14253	7.28274e-09	5.33778e-08
LOC101795574	-2.17688	2.97981	7.29566e-09	5.3439e-08
VWF	2.64316	4.17283	7.37346e-09	5.3975e-08
LOC101789961	-2.67493	0.836266	7.41091e-09	5.42152e-08
ADAMTS10	2.44361	2.21206	7.63733e-09	5.58017e-08
MID2	2.5567	1.94745	7.73285e-09	5.64643e-08
PNP	6.38995	1.15324	7.93539e-09	5.79071e-08
TTC4	-3.08515	6.59772	8.26174e-09	6.01758e-08
LOC101802025	2.15045	7.81076	8.50725e-09	6.18483e-08
MCL1	2.12741	8.25687	8.77025e-09	6.36415e-08
IL7R	2.13979	3.63978	8.86259e-09	6.42717e-08
TDO2	-2.15962	7.87366	9.09244e-09	6.58567e-08
ATP7B	-2.32603	6.69935	9.11303e-09	6.5965e-08
XYLT1	2.52702	3.66426	9.12564e-09	6.60154e-08
ASCL1	-2.60331	1.39296	9.2218e-09	6.66697e-08
HSBP1L1	-2.25827	3.19171	9.45334e-09	6.8217e-08
PHYHIPL	3.8866	1.02341	9.60955e-09	6.93014e-08
LOC106020679	2.02003	3.68473	9.73265e-09	7.00595e-08
MYB	2.08548	3.12259	1.02128e-08	7.33802e-08
TBC1D4	2.13773	4.82772	1.02327e-08	7.34778e-08
TMCC3	2.39944	3.14204	1.0778e-08	7.71091e-08
WNT7A	4.05423	5.76157	1.08115e-08	7.73018e-08
LOC113842836	2.29585	2.72774	1.10277e-08	7.87509e-08
SLC7A6	2.19332	5.27727	1.11493e-08	7.9522e-08
OSBP2	2.2027	4.20683	1.13399e-08	8.08323e-08
ENPEP	-3.27648	3.66771	1.15067e-08	8.18715e-08
CTTNBP2	2.33975	2.65178	1.1698e-08	8.31819e-08
SERPINC1	-2.13218	9.24264	1.21165e-08	8.60112e-08
LOC101793912	-2.07984	5.38047	1.2559e-08	8.90873e-08
GABARAPL1	2.24749	5.67877	1.26541e-08	8.97076e-08
LOC113843122	2.90087	2.86821	1.29075e-08	9.13379e-08
LOC106019218	4.27002	2.70369	1.29598e-08	9.1652e-08
ID2	2.59888	5.77605	1.32001e-08	9.32951e-08
IRF4	3.08092	1.6657	1.32516e-08	9.36023e-08
LOC101794107	2.39989	3.60024	1.32689e-08	9.3668e-08
GRB7	-2.30851	3.99341	1.34557e-08	9.49293e-08
ERN2	2.23808	1.86575	1.36657e-08	9.62947e-08
CLMP	2.64974	2.5078	1.394e-08	9.81682e-08
ADAM12	2.1495	3.95724	1.39855e-08	9.84294e-08
LOC101797805	2.22063	2.48007	1.41261e-08	9.92993e-08
NIPSNAP3A	-2.50653	7.12294	1.41714e-08	9.95575e-08
WLS	2.05734	4.79441	1.43285e-08	1.00601e-07
LOC106015179	2.26454	2.93777	1.48092e-08	1.03913e-07
LOC106016921	-3.06149	0.846294	1.48799e-08	1.04347e-07
LOC106019749	2.6603	1.71503	1.55895e-08	1.09127e-07
LOC113843593	3.45088	1.17231	1.58857e-08	1.11133e-07
IRF5	2.24081	3.4401	1.59681e-08	1.11576e-07
B4GALNT3	-2.81925	5.09539	1.61041e-08	1.12459e-07
LAMP3	2.38297	7.01464	1.64443e-08	1.14698e-07
SLC11A1	2.48326	3.43063	1.6788e-08	1.16816e-07
GNG4	-2.16802	2.89025	1.68025e-08	1.16848e-07
NR4A2	5.52555	3.9688	1.70184e-08	1.18278e-07
OSBPL1A	-2.38404	8.41981	1.72734e-08	1.19979e-07
ORMDL1	-2.14173	5.83479	1.74754e-08	1.2131e-07
LOC106018322	-2.79281	0.870723	1.75134e-08	1.21502e-07
ADGRG6	2.10989	5.73229	1.78956e-08	1.2401e-07
ACTN2	-3.00543	0.963274	1.78962e-08	1.2401e-07
LOC106016477	4.84886	1.35917	1.80967e-08	1.25325e-07
ALS2CL	2.06273	4.72104	1.82474e-08	1.26294e-07
KITLG	2.95979	3.01026	1.85906e-08	1.28593e-07
LOC106014525	3.76946	1.85047	1.86338e-08	1.28816e-07
COL11A1	2.2174	4.80288	1.90457e-08	1.3143e-07
KLF5	2.42282	3.72784	1.95358e-08	1.34732e-07
CCL26	2.04511	2.83712	1.96407e-08	1.35296e-07
LOC106017537	3.23091	0.494204	1.96829e-08	1.35507e-07
LOC101791103	4.34273	4.17797	2.09419e-08	1.43666e-07
NUDT6	2.25577	3.69169	2.09777e-08	1.43817e-07
HDAC7	2.36783	4.88225	2.09884e-08	1.43817e-07
CHN2	2.05719	5.83948	2.14306e-08	1.46589e-07
DUSP1	2.00818	7.5211	2.17718e-08	1.48836e-07
ANXA1	2.20054	2.82651	2.19488e-08	1.4987e-07
VAV1	2.29485	4.4153	2.3262e-08	1.58466e-07
PLA2G4A	2.20335	5.25984	2.34703e-08	1.59792e-07
XKR9	2.9337	6.02588	2.42437e-08	1.64674e-07
KLF4	3.28042	0.874163	2.43017e-08	1.64972e-07
DCDC2	2.04742	6.36432	2.49105e-08	1.6881e-07
BDKRB2	2.65809	2.45741	2.49587e-08	1.69039e-07
LAMB3	2.63086	1.56859	2.52334e-08	1.70801e-07
LOC101790054	4.04609	2.1348	2.62889e-08	1.77739e-07
LOC101803314	-2.01625	9.05416	2.64452e-08	1.78692e-07
RHPN1	2.86017	1.04458	2.65807e-08	1.79401e-07
LOC101795838	-2.29084	9.34767	2.67474e-08	1.80317e-07
LOC101798333	-2.52843	4.99783	2.69506e-08	1.81478e-07
LOC101802576	2.11769	4.19272	2.87806e-08	1.93578e-07
LOC101799421	-2.55936	0.736062	2.89045e-08	1.94299e-07
LOC110351302	-2.84003	0.501232	2.92201e-08	1.96308e-07
ITGA3	2.09696	4.00692	2.93392e-08	1.96994e-07
LOC113843663	-2.05813	1.84539	3.002e-08	2.01334e-07
LOC101796027	-3.14307	2.68451	3.04856e-08	2.04105e-07
LOC113843863	2.18242	3.27164	3.0708e-08	2.05476e-07
GLDC	-3.41184	6.45512	3.19942e-08	2.13471e-07
ENO2	2.50598	1.65141	3.23682e-08	2.15797e-07
B4GALT6	-2.4772	1.8679	3.41368e-08	2.26989e-07
PALD1	2.09104	4.53131	3.42043e-08	2.27309e-07
TBX3	-2.28017	6.2112	3.52882e-08	2.33896e-07
ACOT8	-2.04117	6.35326	3.52956e-08	2.33896e-07
LOC110351694	-2.93053	5.15078	3.84993e-08	2.54692e-07
CDH23	2.5004	1.54262	4.10053e-08	2.71118e-07
COLEC12	2.11845	3.0871	4.20487e-08	2.77545e-07
AQP1	2.09818	6.49037	4.21986e-08	2.7822e-07
LOC113843151	2.95624	2.21644	4.22392e-08	2.78331e-07
SYNE1	2.24244	6.60909	4.3339e-08	2.84935e-07
FADD	2.01832	6.00198	4.39217e-08	2.88604e-07
TMEM243	-2.36399	1.79814	4.42795e-08	2.90791e-07
MTTP	-2.58802	9.78763	4.51528e-08	2.96193e-07
LOC113845392	2.44343	1.49828	5.01454e-08	3.27656e-07
EPS8L2	-2.26751	6.94134	5.1891e-08	3.38305e-07
CALML4	-2.35462	3.58924	5.20595e-08	3.39215e-07
GULP1	2.33864	2.05535	5.23685e-08	3.41037e-07
LOC110354224	-2.29279	7.72338	5.23995e-08	3.41049e-07
LOC101805242	-2.9619	6.31623	5.32836e-08	3.46418e-07
LRRC58	-2.21213	7.21809	5.55552e-08	3.59984e-07
LOC101796526	2.00452	7.17245	5.57578e-08	3.61096e-07
ATP6V0D2	-2.8285	0.922402	5.63951e-08	3.6482e-07
ABRACL	2.08297	2.62546	5.6814e-08	3.67326e-07
LOC101796668	-2.83765	6.1365	5.93319e-08	3.82547e-07
LOC101797203	2.32601	6.87439	6.11854e-08	3.9428e-07
LOC101797717	-2.2617	3.01952	6.15891e-08	3.96662e-07
NPTX2	2.7349	1.45872	6.38233e-08	4.10599e-07
LOC113839880	-2.542	4.15749	6.4511e-08	4.14566e-07
LOC110352820	2.54529	1.58225	6.63946e-08	4.25268e-07
ROPN1L	2.4253	1.53363	6.64691e-08	4.25512e-07
SLC18B1	-2.02827	5.83201	7.19048e-08	4.5805e-07
POLH	2.04752	3.45181	7.33266e-08	4.65584e-07
FZD5	-2.90866	6.87184	7.39744e-08	4.69187e-07
LOC101802015	3.42001	1.90239	7.52031e-08	4.76721e-07
LOC110354783	2.68824	1.48148	7.6578e-08	4.84124e-07
MTHFD1	-2.45001	9.77285	7.81807e-08	4.93455e-07
TLR5	2.14355	4.91644	8.19408e-08	5.16351e-07
LOC106020121	9.23283	1.67772	8.59847e-08	5.40667e-07
DDIT3	2.24358	4.92552	8.81578e-08	5.54033e-07
HSD17B2	-2.69393	2.02281	9.02569e-08	5.66311e-07
LOC106019295	2.40312	3.62749	9.21498e-08	5.76639e-07
TLCD2	2.98115	2.85018	9.28738e-08	5.80859e-07
LOC106016529	2.23073	2.11873	9.29298e-08	5.80898e-07
DBNDD2	2.23269	2.71147	9.40219e-08	5.87097e-07
PIK3C2G	3.16988	3.15922	9.55639e-08	5.96406e-07
C4H4orf45	-2.56415	2.70079	9.81661e-08	6.11017e-07
LOC113844090	2.42647	2.39811	9.81665e-08	6.11017e-07
NAB2	2.82433	2.10653	9.9245e-08	6.17401e-07
LOC113845410	2.2714	2.92039	1.00069e-07	6.21867e-07
LOC113845003	-3.17755	0.0733697	1.00646e-07	6.24784e-07
KLB	-2.44417	4.77915	1.03494e-07	6.42124e-07
SOX4	2.21835	2.76671	1.03927e-07	6.4413e-07
EML1	2.56013	4.14442	1.09443e-07	6.76517e-07
CDHR2	-3.33978	2.08805	1.11659e-07	6.89855e-07
S1PR1	2.13137	5.09237	1.18644e-07	7.31074e-07
ADAM33	2.00472	4.01352	1.23638e-07	7.59842e-07
MICALL2	2.33116	3.7561	1.25403e-07	7.70283e-07
KCNMA1	2.18784	6.50569	1.25472e-07	7.70306e-07
GSDME	2.24511	1.65551	1.25799e-07	7.71903e-07
TMEM169	2.17615	2.23132	1.27919e-07	7.83272e-07
LOC113840127	2.59712	2.03042	1.30723e-07	7.99511e-07
CORO2A	2.10732	3.62835	1.30845e-07	7.99511e-07
LOC110354267	3.27675	0.731825	1.33334e-07	8.14291e-07
ANO4	3.0147	1.82977	1.34922e-07	8.23133e-07
LOC113840137	2.14389	2.15166	1.39114e-07	8.47158e-07
CDHR3	4.14503	1.43653	1.39151e-07	8.47158e-07
KCTD17	-2.21877	2.18256	1.41391e-07	8.60347e-07
COL20A1	3.05584	1.79738	1.43537e-07	8.72952e-07
PRAM1	2.88784	2.48695	1.44585e-07	8.78871e-07
LMO2	2.37364	4.07984	1.47792e-07	8.96968e-07
SPECC1	2.02956	3.68496	1.47793e-07	8.96968e-07
LOC113842442	-2.65432	0.970732	1.48329e-07	8.99756e-07
TACC3	2.38224	6.39021	1.49156e-07	9.04303e-07
FBXO32	3.46911	3.13963	1.54144e-07	9.34059e-07
PLBD1	2.18929	6.157	1.54955e-07	9.38e-07
LOC101793831	2.0407	3.47772	1.6079e-07	9.72086e-07
PASD1	-2.18844	4.52488	1.61961e-07	9.78382e-07
LOC101800842	2.69585	2.06045	1.86571e-07	1.12067e-06
PDE4D	2.10424	6.11118	1.91081e-07	1.14599e-06
MDGA1	2.29604	1.49521	1.93946e-07	1.16258e-06
PLEKHH2	2.03868	3.24539	2.0124e-07	1.20383e-06
LOC110352617	2.30795	1.54971	2.03242e-07	1.21395e-06
ITGA2B	3.30317	1.18102	2.06646e-07	1.23301e-06
ARHGEF28	2.07297	3.84562	2.0691e-07	1.23396e-06
AGT	-2.06834	9.10359	2.07396e-07	1.23497e-06
GDPD4	-3.09653	0.132383	2.08163e-07	1.23827e-06
LOC106018501	-3.39175	-0.390454	2.21415e-07	1.31376e-06
LOC113843156	-2.77781	1.4456	2.23637e-07	1.32627e-06
CACNA1C	2.16667	4.09486	2.30964e-07	1.36833e-06
ONECUT1	-2.37728	5.93041	2.36312e-07	1.3986e-06
ACSS1	2.5528	4.76145	2.42465e-07	1.43284e-06
PTGER2	2.19219	1.52564	2.44038e-07	1.4414e-06
HOMER3	3.00163	3.76847	2.50688e-07	1.47844e-06
LOC106015575	-3.60995	4.92463	2.58864e-07	1.52358e-06
LOC101790034	-3.26007	-0.150581	2.60141e-07	1.53033e-06
RAI14	2.17321	5.10609	2.65835e-07	1.56225e-06
SHMT1	-2.97096	8.37455	2.69288e-07	1.58016e-06
TMC6	2.10254	5.1074	2.69746e-07	1.58205e-06
MXRA7	2.04872	3.43276	2.81118e-07	1.64544e-06
PAK1	3.11165	2.03026	2.83029e-07	1.6558e-06
LOC101801218	-2.6244	7.02684	3.04507e-07	1.777e-06
LOC106020465	2.10598	3.13506	3.1131e-07	1.81398e-06
SAMD11	2.1218	2.52335	3.15415e-07	1.83516e-06
LOC101796765	2.71621	2.82991	3.16986e-07	1.84246e-06
LOC101791991	2.09761	1.76146	3.24219e-07	1.88357e-06
SLC24A2	2.53579	1.07117	3.32974e-07	1.93155e-06
DOK2	2.03916	2.12141	3.36045e-07	1.9484e-06
IGFBP1	2.25069	7.9978	3.55538e-07	2.05516e-06
LOC113843448	3.70036	0.0683228	3.58563e-07	2.06869e-06
JAK2	2.14409	7.7918	3.65564e-07	2.10492e-06
LOC101795858	2.46877	1.11155	3.68258e-07	2.11835e-06
SLC45A3	-2.08745	5.49055	3.69168e-07	2.12253e-06
TAL1	3.51045	5.49198	3.71161e-07	2.13215e-06
RANBP3L	-2.28409	6.02681	3.85674e-07	2.20982e-06
LIX1	2.41528	1.41267	3.85911e-07	2.2101e-06
LOC110351737	3.09297	0.38108	3.98829e-07	2.28072e-06
ACAT2	-2.026	8.42179	4.04415e-07	2.3104e-06
LOC113842686	-3.16528	2.58718	4.09206e-07	2.33435e-06
LOC113840129	-2.46264	1.40599	4.25411e-07	2.42088e-06
LOC101797999	2.2711	2.04625	4.27114e-07	2.42939e-06
MYCN	2.30829	2.28377	4.31159e-07	2.4512e-06
LOC106017402	-2.10057	1.14212	4.50393e-07	2.55434e-06
LOC101798226	2.03992	3.59525	4.59379e-07	2.60278e-06
ORC1	2.01516	3.61483	4.69333e-07	2.6566e-06
LOC101804190	-2.66565	0.625259	4.69653e-07	2.65712e-06
LOC101794088	-3.04397	-0.145296	4.74555e-07	2.68226e-06
DACH2	2.03634	2.53561	4.76091e-07	2.68964e-06
MGARP	-2.14533	6.66003	4.7991e-07	2.7099e-06
LOC113842875	-4.33747	-0.818105	4.80767e-07	2.71343e-06
CTSK	2.02933	2.50799	4.85147e-07	2.73551e-06
LOC101798148	2.43586	4.70918	4.8639e-07	2.74119e-06
LOC113840340	2.05986	2.40796	4.97643e-07	2.80056e-06
BBS7	2.39236	1.80794	4.99653e-07	2.81052e-06
LOC110354577	2.30105	1.83389	5.09292e-07	2.86061e-06
BAG3	2.1765	4.94329	5.16168e-07	2.89644e-06
PRKN	-2.25587	6.42858	5.20367e-07	2.9172e-06
PARP3	2.17833	1.73261	5.33761e-07	2.98656e-06
NR4A1	3.93734	3.99629	5.36621e-07	3.00112e-06
RSPO3	2.20238	4.73532	5.53873e-07	3.09021e-06
METTL7A	-3.31093	6.79393	5.5824e-07	3.11012e-06
LOC101805254	2.30996	2.00348	5.59432e-07	3.11527e-06
LOC113843875	-2.51898	1.1157	5.6278e-07	3.13242e-06
LOC113844997	-2.3219	0.865818	5.63608e-07	3.13474e-06
EBF1	2.33402	2.61941	5.72107e-07	3.17828e-06
CREBRF	2.2317	6.18979	5.98799e-07	3.31396e-06
LOC113844346	-2.18648	0.862477	6.00556e-07	3.32211e-06
CFAP65	-3.56954	-0.687658	6.10337e-07	3.36983e-06
SLC16A7	-2.36793	4.47248	6.19013e-07	3.4129e-06
LOC101804154	-2.14154	8.20263	6.26714e-07	3.4521e-06
EPHA5	2.58565	0.823191	6.48359e-07	3.56628e-06
LOC113844462	2.29622	1.26843	6.54285e-07	3.59718e-06
S1PR4	2.40304	1.11588	6.58937e-07	3.62106e-06
LOC113844117	2.19967	1.83493	6.61064e-07	3.63103e-06
CCL22	2.9048	1.45633	6.73373e-07	3.6917e-06
TRPC4	2.65213	0.986252	6.79673e-07	3.72275e-06
RAB25	2.72511	5.58812	7.04062e-07	3.84732e-06
HSD11B1	-2.23073	2.39088	7.09008e-07	3.87253e-06
DDR2	2.704	2.34565	7.17146e-07	3.91192e-06
LOC113844525	-2.7817	0.00589366	7.17224e-07	3.91192e-06
LOC106018642	-2.7811	0.210184	7.23816e-07	3.94603e-06
ANXA8L1	2.23019	4.01972	7.24488e-07	3.94785e-06
SGK2	-2.94118	5.66972	7.61937e-07	4.13841e-06
RPS6KL1	2.11242	2.18865	7.81356e-07	4.23993e-06
43525	2.398	5.1619	7.82582e-07	4.24462e-06
GLI1	-2.98799	2.34938	8.36129e-07	4.51308e-06
LOC101794862	2.83852	2.27183	8.36329e-07	4.51308e-06
LOC101790273	-2.41178	5.23744	8.37272e-07	4.51609e-06
LOC113845451	-2.40098	0.536234	8.46931e-07	4.56608e-06
LOC101796723	2.12966	4.11933	8.7581e-07	4.71525e-06
CD34	2.3334	2.66844	8.76465e-07	4.7166e-06
DUSP28	-2.81215	0.391245	9.00898e-07	4.84139e-06
LOC106015449	2.26583	3.56032	9.05894e-07	4.866e-06
PROX1	-2.00691	8.00605	9.15743e-07	4.91142e-06
S100B	-2.48351	0.552344	9.1603e-07	4.91142e-06
ARRDC2	4.11926	5.80665	9.18205e-07	4.91856e-06
ANGPT4	2.04159	2.01586	9.32271e-07	4.99162e-06
AOX1	-4.55463	7.66105	9.32758e-07	4.99194e-06
C5H11orf96	2.11186	3.05533	9.46837e-07	5.05802e-06
GSC	2.12379	2.55405	1.00993e-06	5.37049e-06
TCF15	2.64997	1.08631	1.01622e-06	5.39047e-06
LOC101802261	-2.53043	2.95071	1.01645e-06	5.39047e-06
PRKD1	2.17935	3.59799	1.06176e-06	5.61799e-06
ISLR	2.41362	0.885375	1.07907e-06	5.70183e-06
RHOF	2.13362	1.69533	1.10523e-06	5.83482e-06
THSD1	2.57008	2.87454	1.10847e-06	5.84926e-06
SSX2IP	2.10644	2.7063	1.17364e-06	6.17997e-06
CBFA2T3	2.28475	2.08948	1.23589e-06	6.49229e-06
LOC113840172	-2.00495	2.64261	1.25959e-06	6.61087e-06
SLC12A5	2.28177	2.09935	1.26442e-06	6.63324e-06
LOC101794246	2.37747	0.946362	1.27415e-06	6.68131e-06
LOC110353751	2.67127	3.30464	1.32913e-06	6.95088e-06
SLC46A2	2.16234	3.11265	1.37704e-06	7.18534e-06
LOC101798499	3.88305	7.13913	1.4088e-06	7.34776e-06
CZH5orf34	2.08018	2.10209	1.44444e-06	7.52691e-06
LOC101804927	2.82607	0.65893	1.45123e-06	7.55823e-06
PLS1	2.14837	1.1981	1.47861e-06	7.69129e-06
IQSEC3	-2.06711	1.03199	1.53003e-06	7.93404e-06
CCDC158	-2.13578	1.07018	1.53885e-06	7.97622e-06
HSD17B3	2.90766	3.23634	1.55303e-06	8.04616e-06
LOC101798679	-2.16929	1.09334	1.59769e-06	8.25554e-06
XK	5.03969	2.94374	1.63489e-06	8.4254e-06
TMEM82	-2.09188	4.44697	1.67439e-06	8.60623e-06
GPC6	2.93021	1.30691	1.71536e-06	8.81289e-06
NTN1	-2.25787	0.964287	1.71827e-06	8.82008e-06
LOC101794146	-2.11078	3.0013	1.73268e-06	8.88624e-06
LOC101792168	2.46806	1.97616	1.73718e-06	8.90542e-06
LOC106018797	-4.11096	2.73816	1.75718e-06	8.9961e-06
KMO	-3.27144	4.55406	1.81291e-06	9.27329e-06
LOC110354291	2.32073	2.66498	1.81777e-06	9.28596e-06
IGFBP5	-2.31656	4.329	1.83276e-06	9.35843e-06
PLCH1	2.60641	0.861775	1.96082e-06	9.97744e-06
LOC106015111	-2.58065	0.430081	2.01786e-06	1.02365e-05
ZNF521	2.02531	5.02881	2.07023e-06	1.04658e-05
NPR3	-3.49888	2.07938	2.12488e-06	1.07282e-05
LOC101804486	6.3336	2.69878	2.13865e-06	1.07791e-05
LOC110351642	-2.48802	0.213729	2.15288e-06	1.08461e-05
ARMH4	2.30753	2.63346	2.16119e-06	1.08833e-05
LOC113843351	-2.85074	1.3418	2.17898e-06	1.09634e-05
RAB11FIP5	2.00582	5.2484	2.25057e-06	1.12993e-05
ADGRL3	2.35355	1.1524	2.29606e-06	1.1503e-05
WDR17	-2.15408	3.31773	2.4332e-06	1.21535e-05
GIMD1	-2.64587	4.95327	2.44982e-06	1.22261e-05
CCDC122	2.0543	3.01556	2.52593e-06	1.25844e-05
LOC110351834	2.36181	0.763614	2.61106e-06	1.29841e-05
TMEM140	2.21164	5.03949	2.68075e-06	1.3299e-05
LOC101800784	2.23874	1.15953	2.69314e-06	1.33548e-05
LOC101801461	-2.53028	0.580245	2.7045e-06	1.34055e-05
LOC106016639	3.13535	-0.0423716	2.71388e-06	1.34348e-05
LOC101799766	5.20147	1.32178	2.75714e-06	1.36374e-05
PLEKHN1	2.05157	2.96046	2.97151e-06	1.46482e-05
LOC113844089	2.53028	2.28329	2.98766e-06	1.47091e-05
LOC101798361	2.55465	1.47997	3.00658e-06	1.47961e-05
ACE	2.42928	2.27818	3.05273e-06	1.50042e-05
CRELD2	-2.00755	8.23786	3.12782e-06	1.53539e-05
BOK	2.13231	1.93073	3.13368e-06	1.53762e-05
LOC101800294	-2.40942	0.143974	3.14902e-06	1.5445e-05
LOC101803951	2.00765	1.4181	3.18399e-06	1.55903e-05
FAM81B	2.06167	1.61735	3.18698e-06	1.55981e-05
LOC101801932	-3.76347	1.32283	3.18825e-06	1.55981e-05
LOC113843312	2.56511	1.10057	3.1925e-06	1.56124e-05
CRIP1	2.05541	1.25594	3.24365e-06	1.58559e-05
PLPP7	3.69628	3.92574	3.2968e-06	1.60955e-05
LOC113844337	2.48827	3.86438	3.29828e-06	1.6096e-05
C10H8orf48	2.23115	2.0517	3.30024e-06	1.60988e-05
LPAR3	-2.14733	0.510322	3.3165e-06	1.61714e-05
PIP5K1B	2.35627	4.84836	3.41953e-06	1.66469e-05
ACE2	-2.86604	-0.169481	3.4219e-06	1.66506e-05
LOC106014341	-2.17366	1.03442	3.44771e-06	1.67553e-05
ZNF385D	2.08988	1.70436	3.55271e-06	1.72433e-05
LOC110354469	-2.53806	1.44868	3.61553e-06	1.75198e-05
ADA	3.00522	3.94948	3.6375e-06	1.7619e-05
RBM24	3.59869	3.0882	3.73818e-06	1.80692e-05
LOC101793527	2.79401	1.7098	3.90762e-06	1.88648e-05
LOC106016919	-2.82282	1.49279	3.95276e-06	1.90748e-05
PIMREG	2.16765	3.13531	4.00146e-06	1.93019e-05
ADRA2B	-2.06463	0.733933	4.069e-06	1.95953e-05
LOC110354432	2.73975	1.71491	4.2087e-06	2.02305e-05
LOC101798079	2.94687	1.11748	4.21809e-06	2.02631e-05
CD36	-2.14567	6.9621	4.27211e-06	2.05058e-05
LOC113840245	-2.19945	0.875952	4.29037e-06	2.05849e-05
LOC113844272	-2.42155	0.444843	4.40559e-06	2.11204e-05
LOC106017520	-2.27714	0.744593	4.44816e-06	2.12896e-05
LOC101790094	3.94876	-0.157393	4.58048e-06	2.19049e-05
PLA2G12B	-2.14745	6.29519	4.73279e-06	2.25779e-05
LOC113839780	2.24971	1.08572	5.0169e-06	2.38456e-05
LOC113843282	2.56108	0.576589	5.05013e-06	2.3984e-05
LOC113842701	2.17942	2.07847	5.08752e-06	2.4142e-05
CP	-2.17103	9.59845	5.24877e-06	2.48365e-05
FGF7	3.56483	2.23646	5.42813e-06	2.56541e-05
PFKFB3	2.28117	5.10362	5.51691e-06	2.60315e-05
LOC101803217	-2.10738	3.20178	5.83283e-06	2.74005e-05
TNIP3	2.63571	5.07244	5.86646e-06	2.75363e-05
GPR27	2.02399	0.983769	6.10374e-06	2.85811e-05
SLC1A1	-2.88737	6.24138	6.16705e-06	2.8824e-05
RHOBTB3	4.60634	2.46224	6.58674e-06	3.05854e-05
LOC101801176	-2.87949	0.594026	6.79771e-06	3.1465e-05
KIAA0895L	2.17914	0.962421	7.04532e-06	3.25209e-05
LOC101800106	3.00386	2.3267	7.16389e-06	3.30291e-05
PPP2R2C	3.69479	1.82989	7.68988e-06	3.53009e-05
WNT8B	-2.1166	1.25885	7.72797e-06	3.54619e-05
LOC110354662	2.44251	3.10672	8.16893e-06	3.73679e-05
RHAG	3.27546	6.38207	8.6721e-06	3.94073e-05
LOC113840297	2.44	1.83946	8.70165e-06	3.95108e-05
CUBN	2.32371	0.523457	8.94953e-06	4.06048e-05
PCYT1B	2.03863	1.12779	9.81082e-06	4.43061e-05
LOC106016366	-2.95226	2.32041	9.9706e-06	4.49581e-05
KIT	2.39074	2.33494	1.01563e-05	4.57426e-05
LOC101802999	2.10593	5.07209	1.02261e-05	4.6039e-05
LOC101801043	3.86509	8.13458	1.03338e-05	4.64702e-05
LOC101794131	-2.08693	0.362108	1.05899e-05	4.75489e-05
LOC101793441	2.68669	1.34057	1.0771e-05	4.8269e-05
GCG	2.24619	1.54138	1.11325e-05	4.97938e-05
ADAMTSL1	2.6897	1.09388	1.13201e-05	5.05422e-05
LOC101798228	-2.03526	7.75678	1.17672e-05	5.2452e-05
F3	2.7918	2.88611	1.18978e-05	5.29328e-05
KEL	4.13776	5.90359	1.19436e-05	5.31164e-05
BMP3	-2.61151	-0.12875	1.22174e-05	5.42517e-05
PARP6	2.1494	1.19924	1.33048e-05	5.86567e-05
EPHA6	2.74369	2.17216	1.38069e-05	6.07325e-05
LOC113842553	2.14291	1.7568	1.40074e-05	6.14758e-05
LOC113842738	-3.45938	3.50801	1.41207e-05	6.19032e-05
LOC101804347	-2.20307	0.278862	1.44594e-05	6.33405e-05
LOC110351295	2.67966	2.19337	1.50634e-05	6.57644e-05
REM1	-2.10863	0.486751	1.57704e-05	6.86457e-05
SYN2	2.05236	2.23632	1.57874e-05	6.86945e-05
LOC106017629	-3.74408	0.280205	1.58707e-05	6.89797e-05
CD7	2.70934	4.84168	1.61867e-05	7.02747e-05
CFAP46	2.06196	1.36126	1.62256e-05	7.04175e-05
LOC106018988	-2.52884	-0.201147	1.63498e-05	7.09036e-05
VSTM5	2.22409	1.37456	1.69343e-05	7.32754e-05
LOC113844285	2.06408	1.86888	1.74568e-05	7.54524e-05
ABHD14A	-2.07261	3.66257	1.86213e-05	8.01593e-05
MYNN	2.42224	6.90061	1.86953e-05	8.04483e-05
LOC113840198	-2.50486	2.56833	1.89342e-05	8.13132e-05
LOC113845197	2.8995	3.17537	1.96631e-05	8.4179e-05
LOC106020356	2.26738	3.00114	1.99602e-05	8.52009e-05
LOC106016697	2.89834	0.0188288	2.0142e-05	8.59455e-05
DPYSL3	2.27963	1.57134	2.06507e-05	8.78913e-05
LOC106016225	-2.1407	2.4609	2.0874e-05	8.87126e-05
LOC101793821	2.36357	1.48223	2.12174e-05	9.00408e-05
TG	2.11828	0.922951	2.19348e-05	9.27822e-05
UCHL1	2.20655	1.09949	2.33621e-05	9.80738e-05
SNTA1	2.07068	1.50533	2.44638e-05	0.000102441
TSPAN15	2.56611	1.00102	2.4528e-05	0.000102673
MAPRE3	-2.13123	6.09827	2.46422e-05	0.000103114
LOC101791385	-4.55415	2.65195	2.47112e-05	0.000103329
LOC113842642	-2.23187	0.364171	2.47303e-05	0.000103372
LOC110354777	2.11127	2.09735	2.51568e-05	0.000104929
IDNK	2.15798	3.26569	2.90502e-05	0.000119811
LOC113842674	-2.00358	0.547091	3.01933e-05	0.000124076
MOXD1	2.49347	0.524259	3.04881e-05	0.000125199
ACTA1	2.34665	3.85562	3.06292e-05	0.000125602
LOC113844002	4.68044	0.428446	3.08051e-05	0.000126191
CHRM3	2.17398	1.75653	3.15028e-05	0.000128778
LOC106017746	2.35884	0.739717	3.15811e-05	0.000129053
FADS6	-2.19932	7.13429	3.33142e-05	0.000135189
LRRC3B	-2.65124	1.88467	3.39841e-05	0.000137687
LOC101801190	2.50866	5.76422	3.48923e-05	0.000140908
LOC101800182	-2.54173	2.63885	3.57083e-05	0.000143954
LOC110351403	-3.76903	2.49084	3.67383e-05	0.000147852
HTR6	-2.12188	0.232475	3.72844e-05	0.000149689
ALDH8A1	-2.39093	7.03071	3.8463e-05	0.000153892
CDO1	-2.16133	8.25146	3.87527e-05	0.000154997
LOC106019021	2.13908	0.75443	3.97433e-05	0.000158688
FUT10	2.14533	1.07761	3.97585e-05	0.000158694
LOC106019569	-2.4902	0.137836	4.06459e-05	0.000161574
LOC113845450	-3.5662	-0.221155	4.15995e-05	0.00016514
LOC101797716	-2.19854	0.0157817	4.18481e-05	0.000166014
PSD2	-2.05384	0.182459	4.48822e-05	0.00017685
C9H2orf72	-2.63824	2.29477	4.72857e-05	0.000185382
MPPED1	3.4477	3.42477	4.80616e-05	0.000188045
WNK4	3.88698	3.4961	4.92432e-05	0.000192282
EGFLAM	-2.05195	1.23674	4.97161e-05	0.000193934
B3GALT5	-2.01254	4.68538	5.12017e-05	0.000199264
CHST4	-2.18044	4.27438	5.24563e-05	0.000203671
RELL2	7.39466	3.7293	5.34136e-05	0.000206976
LOC110354144	-2.47093	-0.0616015	5.37645e-05	0.000208197
BCL11A	2.36603	2.83947	5.45315e-05	0.000210958
LOC101803540	-3.88069	5.32371	5.5344e-05	0.000213959
LOC113845351	-3.63495	0.584926	5.60455e-05	0.000216456
MGAT4C	2.56098	0.790228	5.81951e-05	0.000224091
PIGR	-3.37673	0.773205	5.86573e-05	0.000225722
CLDN16	4.8276	1.34051	6.0584e-05	0.000232295
BPGM	4.44578	6.78395	6.07841e-05	0.000232909
AK9	2.24306	0.683964	6.60024e-05	0.000251584
PAPPA	2.55606	0.789408	6.70926e-05	0.00025549
SCN4A	-2.19772	5.17477	6.73352e-05	0.00025633
ZP1	2.34036	4.0051	6.81651e-05	0.000259405
NT5C3A	2.94936	6.85551	7.01433e-05	0.000266412
HORMAD2	2.01155	0.841324	7.7029e-05	0.000291145
LOC101794992	3.02389	2.74108	7.8919e-05	0.000297423
FAM163B	-2.77905	-0.815223	8.42903e-05	0.000316441
LOC110354443	3.6871	3.87394	8.62644e-05	0.000322918
LOC110354079	2.15873	0.597574	9.30618e-05	0.000345815
LOC113842427	-2.37961	0.0993217	9.34667e-05	0.000346943
SCRN1	-2.47341	1.4262	0.000100259	0.000369504
LOC101790295	2.45133	0.0740347	0.000109408	0.000400067
LOC101798651	2.06703	4.45978	0.000113142	0.000412944
LHFPL5	-2.64174	0.793913	0.000114502	0.000417518
TSNAXIP1	2.07089	1.57127	0.000116008	0.000422481
LOC101802744	3.60556	9.3159	0.000122463	0.000443228
GALK1	-2.61983	5.49592	0.000124998	0.000451005
ARHGEF39	2.30571	0.835124	0.000133315	0.000477989
JPH1	2.55525	2.04117	0.000133962	0.000479937
LOC101800055	2.22579	1.32242	0.000135416	0.000484703
LOC101791534	2.14015	0.984222	0.000146761	0.000521634
WNT16	2.18547	1.04775	0.000149279	0.000529775
LOC106019584	3.69677	0.665433	0.000154928	0.000548327
LOC110353479	-3.22817	-1.22144	0.000155921	0.000551538
TUBB1	2.50046	5.08269	0.00015593	0.000551538
MLF1	2.05643	4.85903	0.000161596	0.000569167
ANK1	3.04417	6.7382	0.000162136	0.000570895
CD109	2.43417	1.13015	0.000165563	0.000581735
PIANP	-2.06663	-0.317231	0.000166218	0.000583688
ANO8	2.09847	1.35595	0.000171938	0.000602325
LOC101790267	-2.99797	0.847217	0.000179258	0.000625529
PDZK1IP1	2.62762	3.84147	0.000182363	0.000634847
COL28A1	2.17187	0.609999	0.000187052	0.000649278
SMIM35	2.57892	1.0886	0.000187982	0.000652075
LOC113839802	2.54232	-0.24216	0.000243566	0.000826998
LOC101793813	2.07527	0.442272	0.000261648	0.000883223
RAB37	2.11805	1.34196	0.000264833	0.0008932
LOC113842527	6.83796	1.555	0.000316878	0.00105443
LOC110354056	-2.64783	-0.896584	0.00033494	0.00110884
LOC101799512	2.01582	1.05594	0.000345474	0.00113952
MISP	2.0031	4.1731	0.000358508	0.00117785
LOC101790005	-3.50258	-1.37227	0.000367576	0.00120561
[truncated: 41 more rows]
